# Supplementary material for: Mapping potential effects of proposed roads on migratory connectivity for a highly mobile herbivore using circuit theory
Source: Ecol Appl. 2020 Aug 18;31(1):e2207. doi: 10.1002/eap.2207 (PMC7816249; doi:10.1002/eap.2207)
Supplement: Supplementary file 3 — Data S1 [file EAP-31-e2207-s003.zip]

Archive with 4 entries (4 files):
- DataS1/fall_migration.csv
- DataS1/ini_example.ini
- DataS1/spring_migration.csv
- DataS1/circuit_theory_migration_analysis.r
