# Supplementary material for: Mapping potential effects of proposed roads on migratory connectivity for a highly mobile herbivore using circuit theory
Source: Ecol Appl. 2020 Aug 18;31(1):e2207. doi: 10.1002/eap.2207 (PMC7816249; doi:10.1002/eap.2207)
Supplement: Supplementary file 3 — Data S1 [file EAP-31-e2207-s003.zip › DataS1/fall_migration.csv]

id	date	x	y
1008_2011	2011-09-08 00:00:00	-251867.6221	1966497.773
1008_2011	2011-09-08 08:00:00	-251409.6567	1966285.278
1008_2011	2011-09-08 16:00:00	-254226.9714	1958542.54
1008_2011	2011-09-09 00:00:00	-253629.7711	1958422.367
1008_2011	2011-09-09 08:00:00	-253650.3825	1958357.324
1008_2011	2011-09-09 16:00:00	-254188.4728	1947687.101
1008_2011	2011-09-10 00:00:00	-256235.2559	1945443.02
1008_2011	2011-09-10 08:00:00	-256185.4727	1944502.179
1008_2011	2011-09-10 16:00:00	-254789.4148	1946622.801
1008_2011	2011-09-11 00:00:00	-254259.6307	1947932.312
1008_2011	2011-09-11 08:00:00	-253899.9121	1947919.457
1008_2011	2011-09-11 16:00:00	-252617.9139	1945713.49
1008_2011	2011-09-12 00:00:00	-253476.5713	1947910.461
1008_2011	2011-09-12 08:00:00	-253970.1861	1947170.894
1008_2011	2011-09-12 16:00:00	-252702.9892	1945424.805
1008_2011	2011-09-13 00:00:00	-252905.427	1947343.915
1008_2011	2011-09-13 08:00:00	-254176.118	1948201.934
1008_2011	2011-09-13 16:00:00	-257448.4644	1940066.708
1008_2011	2011-09-14 00:00:00	-257274.019	1939267.375
1008_2011	2011-09-14 08:00:00	-257574.6985	1939036.398
1008_2011	2011-09-14 16:00:00	-258451.5182	1932653.97
1008_2011	2011-09-15 00:00:00	-263524.9363	1927101.234
1008_2011	2011-09-15 08:00:00	-263056.228	1927880.588
1008_2011	2011-09-15 16:00:00	-266370.254	1925001.249
1008_2011	2011-09-16 00:00:00	-268006.4453	1924961.782
1008_2011	2011-09-16 08:00:00	-268681.0371	1925053.295
1008_2011	2011-09-16 16:00:00	-273461.274	1918539.272
1008_2011	2011-09-17 00:00:00	-275851.0411	1914279.199
1008_2011	2011-09-17 08:00:00	-273629.5616	1914536.865
1008_2011	2011-09-17 16:00:00	-273882.7363	1915125.359
1008_2011	2011-09-18 00:00:00	-272711.2532	1915244.163
1008_2011	2011-09-18 08:00:00	-272913.0258	1915062.238
1008_2011	2011-09-18 16:00:00	-273654.8108	1914548.843
1008_2011	2011-09-19 00:00:00	-272587.9104	1915194.177
1008_2011	2011-09-19 08:00:00	-272542.9723	1915390.914
1008_2011	2011-09-19 16:00:00	-273312.1392	1914746.044
1008_2011	2011-09-20 00:00:00	-270514.382	1914329.606
1008_2011	2011-09-20 08:00:00	-268797.0472	1914121.541
1008_2011	2011-09-20 16:00:00	-262614.8463	1902361.248
1008_2011	2011-09-21 00:00:00	-262634.2981	1897627.137
1008_2011	2011-09-21 08:00:00	-262596.0844	1897547.101
1008_2011	2011-09-21 16:00:00	-267594.5305	1890921.165
1008_2011	2011-09-22 00:00:00	-266887.0662	1879369.966
1008_2011	2011-09-22 08:00:00	-267810.4114	1878401.223
1008_2011	2011-09-22 16:00:00	-268790.7666	1876777.459
1008_2011	2011-09-23 00:00:00	-270475.3176	1876425.171
1008_2011	2011-09-23 08:00:00	-270500.8324	1876685.999
1008_2011	2011-09-23 16:00:00	-267229.0308	1873111.182
1008_2011	2011-09-24 00:00:00	-267835.77	1874746.342
1008_2011	2011-09-24 08:00:00	-267878.9329	1875985.34
1008_2011	2011-09-24 16:00:00	-262322.1988	1872380.738
1008_2011	2011-09-25 00:00:00	-254676.6536	1871295.087
1008_2011	2011-09-25 08:00:00	-254325.3307	1871867.631
1008_2011	2011-09-25 16:00:00	-249735.9353	1871741.094
1008_2011	2011-09-26 00:00:00	-244876.334	1870929.398
1008_2011	2011-09-26 08:00:00	-243247.9117	1871233.986
1008_2011	2011-09-26 16:00:00	-238994.187	1868970.977
1008_2011	2011-09-27 00:00:00	-240005.0142	1869684.904
1008_2011	2011-09-27 08:00:00	-239597.1384	1869957.756
1008_2011	2011-09-27 16:00:00	-240050.1415	1869506.798
1008_2011	2011-09-28 00:00:00	-239786.4602	1868901.729
1008_2011	2011-09-28 08:00:00	-240100.729	1870008.397
1008_2011	2011-09-30 16:00:00	-242411.7835	1866428.709
1008_2011	2011-10-01 00:00:00	-237368.5814	1861338.453
1008_2011	2011-10-01 08:00:00	-238043.5341	1860139.522
1008_2011	2011-10-01 16:00:00	-233456.2883	1849917.005
1008_2011	2011-10-02 00:00:00	-232848.3753	1849294.982
1008_2011	2011-10-02 08:00:00	-229974.719	1849883.159
1008_2011	2011-10-02 16:00:00	-211361.6619	1855292.435
1008_2011	2011-10-03 00:00:00	-196016.6224	1857731.038
1008_2011	2011-10-03 08:00:00	-195377.1851	1858491.455
1008_2011	2011-10-03 16:00:00	-186713.2376	1856218.981
1008_2011	2011-10-04 00:00:00	-181124.7937	1853987.872
1008_2011	2011-10-04 08:00:00	-179700.6412	1855314.951
1008_2011	2011-10-04 16:00:00	-158836.3215	1848902.324
1008_2011	2011-10-05 00:00:00	-149104.0366	1846723.83
1008_2011	2011-10-05 08:00:00	-144473.0335	1847324.917
1008_2011	2011-10-05 16:00:00	-135908.47	1844760.765
1008_2011	2011-10-06 00:00:00	-131707.281	1845210.595
1008_2011	2011-10-06 08:00:00	-126399.7313	1846134.305
1008_2011	2011-10-06 16:00:00	-122435.6403	1846053.548
1008_2011	2011-10-07 00:00:00	-118288.3901	1845961.097
1008_2011	2011-10-09 00:00:00	-111074.6576	1843008.707
1008_2011	2011-10-09 08:00:00	-111018.3494	1842977.901
1008_2011	2011-10-09 16:00:00	-109447.9668	1841191.656
1008_2011	2011-10-10 00:00:00	-109039.0673	1840737.479
1008_2011	2011-10-10 08:00:00	-108878.2294	1840626.461
1008_2011	2011-10-10 16:00:00	-108001.2564	1842274.543
1008_2011	2011-10-11 00:00:00	-108208.6716	1842472.961
1008_2011	2011-10-11 08:00:00	-108143.6084	1842470.584
1008_2011	2011-10-11 16:00:00	-107844.3529	1842478.801
1008_2011	2011-10-12 00:00:00	-107982.8576	1842569.706
1008_2011	2011-10-12 08:00:00	-108122.0257	1842326.661
1008_2011	2011-10-12 16:00:00	-107001.9988	1837675.237
1008_2011	2011-10-13 00:00:00	-108079.1411	1840244.084
1008_2011	2011-10-13 08:00:00	-108210.7699	1840315.62
1008_2011	2011-10-13 16:00:00	-108389.0532	1840579.945
1008_2011	2011-10-14 00:00:00	-109229.7167	1841183.602
1008_2011	2011-10-14 08:00:00	-109452.9706	1840848.167
1008_2011	2011-10-14 16:00:00	-108307.5822	1840290.572
1008_2011	2011-10-15 00:00:00	-106881.1102	1839856.968
1008_2011	2011-10-15 08:00:00	-106557.244	1839902.586
1008_2011	2011-10-15 16:00:00	-111912.0232	1841436.416
1008_2011	2011-10-16 00:00:00	-117795.5286	1831342.87
1008_2011	2011-10-16 08:00:00	-120525.8531	1825206.458
1008_2011	2011-10-16 16:00:00	-124907.327	1820677.79
1008_2011	2011-10-17 00:00:00	-125042.8045	1818734.775
1008_2011	2011-10-17 08:00:00	-125209.9236	1818713.064
1008_2011	2011-10-17 16:00:00	-122911.7663	1814729.518
1008_2011	2011-10-18 00:00:00	-122956.9465	1812782.505
1008_2011	2011-10-18 08:00:00	-122598.5831	1810942.971
1008_2011	2011-10-18 16:00:00	-121611.7607	1810912.286
1008_2011	2011-10-19 00:00:00	-111489.0388	1813078.221
1008_2011	2011-10-19 08:00:00	-111416.9726	1813142.31
1008_2011	2011-10-19 16:00:00	-101849.718	1811540.548
1008_2011	2011-10-20 00:00:00	-98994.86658	1808884.974
1008_2011	2011-10-20 08:00:00	-99029.27467	1808781.061
1008_2011	2011-10-20 16:00:00	-101968.7617	1802680.179
1008_2011	2011-10-21 00:00:00	-100972.866	1797296.606
1008_2011	2011-10-21 08:00:00	-100634.1566	1796606.916
1008_2011	2011-10-21 16:00:00	-98088.6743	1792806.276
1008_2011	2011-10-22 00:00:00	-99616.46618	1788661.734
1008_2011	2011-10-22 08:00:00	-100179.9407	1790371.692
1008_2011	2011-10-22 16:00:00	-98117.97973	1793581.107
1008_2011	2011-10-23 00:00:00	-98962.6207	1795137.449
1008_2011	2011-10-23 08:00:00	-99078.03052	1795179.428
1008_2011	2011-10-23 16:00:00	-98784.573	1794157.039
1008_2011	2011-10-24 00:00:00	-100034.0981	1796281.122
1008_2011	2011-10-24 08:00:00	-98333.34745	1793903.381
1008_2011	2011-10-24 16:00:00	-97658.22887	1791903.632
1008_2011	2011-10-25 00:00:00	-98104.87346	1793026.545
1008_2011	2011-10-25 08:00:00	-98055.85899	1793215.968
1008_2011	2011-10-25 16:00:00	-98183.94644	1792752.053
1008_2011	2011-10-26 00:00:00	-98588.20421	1792898.954
1008_2011	2011-10-26 08:00:00	-98477.99913	1792933.641
1008_2011	2011-10-26 16:00:00	-97485.96745	1793493.674
1008_2011	2011-10-27 00:00:00	-98148.50186	1793601.137
1008_2011	2011-10-27 08:00:00	-98290.39295	1793548.549
1008_2011	2011-10-27 16:00:00	-97290.29274	1794003.287
1008_2011	2011-10-28 00:00:00	-99071.62904	1793717.423
1008_2011	2011-10-28 08:00:00	-98844.08578	1793174.841
1008_2011	2011-10-28 16:00:00	-98707.65281	1793533.482
1008_2011	2011-10-29 00:00:00	-98711.28026	1794135.488
1008_2011	2011-10-29 08:00:00	-98793.79551	1793994.932
1008_2011	2011-10-29 16:00:00	-98555.94355	1793289.625
1008_2011	2011-10-30 00:00:00	-97432.82931	1795374.151
1008_2011	2011-10-30 08:00:00	-97496.27057	1795337.915
1008_2011	2011-10-30 16:00:00	-96549.39669	1795976.128
1008_2011	2011-10-31 00:00:00	-93844.94266	1795346.03
1008_2011	2011-10-31 08:00:00	-93767.46689	1795209.935
1008_2011	2011-10-31 16:00:00	-84940.97261	1793113.606
1008_2011	2011-11-01 00:00:00	-84253.79681	1792759.95
1008_2011	2011-11-01 08:00:00	-84288.5338	1792770.494
1008_2011	2011-11-01 16:00:00	-83966.01995	1792044.922
1008_2011	2011-11-02 00:00:00	-80614.32745	1788017.43
1008_2011	2011-11-02 08:00:00	-80302.67259	1788735.171
1008_2011	2011-11-02 16:00:00	-73602.75007	1786997.507
1008_2011	2011-11-03 00:00:00	-71441.49935	1787318.191
1008_2011	2011-11-03 08:00:00	-71438.27244	1787289.399
1008_2011	2011-11-03 16:00:00	-68648.14428	1787501.638
1008_2011	2011-11-04 00:00:00	-66865.37371	1787862.815
1008_2011	2011-11-04 08:00:00	-63451.66654	1791810.463
1008_2011	2011-11-04 16:00:00	-58764.9612	1794676.126
1008_2011	2011-11-05 00:00:00	-58667.39238	1796087.708
1008_2011	2011-11-05 08:00:00	-60066.2072	1796344.535
1008_2011	2011-11-05 16:00:00	-60417.15319	1796103.318
1008_2011	2011-11-06 00:00:00	-59111.86423	1794644.754
1008_2011	2011-11-06 08:00:00	-59619.37346	1794559.292
1008_2011	2011-11-06 16:00:00	-52914.65996	1797700.042
1008_2011	2011-11-06 23:00:00	-52292.98633	1797689.164
1008_2011	2011-11-07 07:00:00	-52304.7868	1797679.801
1008_2011	2011-11-07 15:00:00	-47016.17825	1798614.231
1008_2011	2011-11-07 23:00:00	-46681.9681	1798370.265
1008_2011	2011-11-08 07:00:00	-46652.95073	1798236.083
1008_2011	2011-11-08 15:00:00	-44722.48527	1801319.696
1008_2011	2011-11-08 23:00:00	-44117.39241	1803401.839
1008_2011	2011-11-09 07:00:00	-44106.20061	1803373.085
1008_2011	2011-11-09 15:00:00	-39602.21981	1805181.53
1008_2011	2011-11-09 23:00:00	-39472.57866	1805313.528
1008_2011	2011-11-10 07:00:00	-39287.17532	1805559.373
1008_2011	2011-11-10 15:00:00	-38664.7894	1805732.597
1008_2011	2011-11-10 23:00:00	-38405.63427	1805691.112
1008_2011	2011-11-11 07:00:00	-38508.48894	1805530.139
1008_2011	2011-11-11 15:00:00	-37037.36768	1806017.612
1008_2011	2011-11-11 23:00:00	-36944.25466	1806026.03
1008_2011	2011-11-12 07:00:00	-37314.92706	1806135.625
1008_2011	2011-11-12 15:00:00	-34218.71805	1807492.519
1008_2011	2011-11-12 23:00:00	-32913.69005	1808881.252
1008_2011	2011-11-13 07:00:00	-30565.73582	1810202.391
1008_2011	2011-11-13 15:00:00	-28027.44534	1811418.533
1008_2011	2011-11-13 23:00:00	-14688.30001	1814320.566
1008_2011	2011-11-14 07:00:00	-10540.55869	1814780.36
1008_2011	2011-11-14 15:00:00	-6065.497783	1817306.775
1008_2011	2011-11-14 23:00:00	-5365.208304	1818212.139
1008_2011	2011-11-15 07:00:00	-5279.925139	1818412.363
1008_2011	2011-11-15 15:00:00	-3423.146406	1819096.842
1008_2011	2011-11-15 23:00:00	-3044.762012	1819430.458
1008_2011	2011-11-16 07:00:00	-1575.252456	1819123.871
1008_2011	2011-11-16 15:00:00	4513.735527	1820711.136
1008_2011	2011-11-16 23:00:00	5325.586002	1821657.361
1008_2011	2011-11-17 07:00:00	5729.524913	1822058.831
1008_2011	2011-11-17 15:00:00	9371.069877	1823432.747
1008_2011	2011-11-17 23:00:00	15684.1767	1823564.239
1008_2011	2011-11-18 07:00:00	19921.62567	1823551.413
1008_2011	2011-11-18 15:00:00	32889.98237	1823771.271
1008_2011	2011-11-18 23:00:00	33287.90245	1823670.725
1008_2011	2011-11-19 07:00:00	33495.4808	1823711.189
1008_2011	2011-11-19 15:00:00	33505.94047	1823806.819
1008_2011	2011-11-19 23:00:00	37028.8373	1823648.029
1008_2011	2011-11-20 07:00:00	37001.62834	1823666.816
1008_2011	2011-11-20 15:00:00	43365.4178	1824506.628
1008_2011	2011-11-20 23:00:00	45285.83566	1823848.009
1008_2011	2011-11-21 07:00:00	46842.77494	1823079.898
1008_2011	2011-11-21 15:00:00	48148.83499	1823339.342
1008_2011	2011-11-21 23:00:00	55842.53833	1825277.477
1008_2011	2011-11-22 07:00:00	57291.14733	1825848.978
1008_2011	2011-11-22 15:00:00	63022.03131	1829973.361
1023_2011	2011-08-26 16:00:00	-263978.426	2197027.849
1023_2011	2011-08-27 00:00:00	-271860.0529	2198634.651
1023_2011	2011-08-27 08:00:00	-275903.4164	2197551.503
1023_2011	2011-08-27 16:00:00	-287727.4897	2189916.93
1023_2011	2011-08-28 00:00:00	-288986.7507	2188888.007
1023_2011	2011-08-28 08:00:00	-290377.4154	2188966.054
1023_2011	2011-08-28 16:00:00	-299485.8974	2186507.048
1023_2011	2011-08-29 00:00:00	-303185.2815	2185878.235
1023_2011	2011-08-29 08:00:00	-302768.7683	2182656.129
1023_2011	2011-08-29 16:00:00	-319174.4271	2163595.793
1023_2011	2011-08-30 00:00:00	-326940.1901	2161661.001
1023_2011	2011-08-30 08:00:00	-332596.8028	2160862.126
1023_2011	2011-08-30 16:00:00	-344446.0848	2155259.799
1023_2011	2011-08-31 00:00:00	-350878.7513	2154359.102
1023_2011	2011-08-31 08:00:00	-353153.3768	2153869.664
1023_2011	2011-08-31 16:00:00	-359123.7448	2150359.389
1023_2011	2011-09-01 00:00:00	-364015.1703	2145556.395
1023_2011	2011-09-01 08:00:00	-365584.0025	2144864.686
1023_2011	2011-09-01 16:00:00	-366402.664	2142962.753
1023_2011	2011-09-02 00:00:00	-367252.5942	2141628.385
1023_2011	2011-09-02 08:00:00	-367839.2996	2140553.923
1023_2011	2011-09-02 16:00:00	-368934.9907	2138365.478
1023_2011	2011-09-03 00:00:00	-366898.4798	2142314.836
1023_2011	2011-09-03 08:00:00	-366417.2979	2142907.476
1023_2011	2011-09-03 16:00:00	-368389.6471	2143647.637
1023_2011	2011-09-04 00:00:00	-372003.4026	2142116.1
1023_2011	2011-09-04 08:00:00	-372197.829	2141904.569
1023_2011	2011-09-04 16:00:00	-376087.5502	2136412.726
1023_2011	2011-09-05 00:00:00	-384205.4974	2131890.768
1023_2011	2011-09-05 08:00:00	-384802.9028	2130752.846
1023_2011	2011-09-05 16:00:00	-390222.2511	2125005.006
1023_2011	2011-09-06 00:00:00	-392332.3194	2119179.7
1023_2011	2011-09-06 08:00:00	-393323.2678	2116137.655
1023_2011	2011-09-06 16:00:00	-394144.4862	2108896.83
1023_2011	2011-09-07 00:00:00	-399198.0859	2100264.398
1023_2011	2011-09-07 08:00:00	-399468.2788	2099595.522
1023_2011	2011-09-07 16:00:00	-403709.5567	2091860.08
1023_2011	2011-09-08 00:00:00	-403960.9366	2088677.322
1023_2011	2011-09-08 08:00:00	-404237.0089	2086025.004
1023_2011	2011-09-08 16:00:00	-403697.8959	2078563.739
1023_2011	2011-09-09 00:00:00	-404909.4614	2077823.154
1023_2011	2011-09-09 08:00:00	-405201.5221	2076754.276
1023_2011	2011-09-09 16:00:00	-408586.1278	2071226.855
1023_2011	2011-09-10 00:00:00	-409361.6945	2066450.784
1023_2011	2011-09-10 08:00:00	-408219.2276	2065695.127
1023_2011	2011-09-10 16:00:00	-409146.3381	2062197.571
1023_2011	2011-09-11 00:00:00	-409968.8326	2059480.408
1023_2011	2011-09-11 08:00:00	-410854.6706	2058528.563
1023_2011	2011-09-11 16:00:00	-416867.8253	2055057.804
1023_2011	2011-09-12 00:00:00	-420975.6824	2042728.721
1023_2011	2011-09-12 08:00:00	-421477.0033	2042363.261
1023_2011	2011-09-12 16:00:00	-424102.7303	2033849.202
1023_2011	2011-09-13 00:00:00	-427779.4061	2025033.565
1023_2011	2011-09-13 08:00:00	-427976.3893	2024900.488
1023_2011	2011-09-13 16:00:00	-428097.1409	2024880.558
1023_2011	2011-09-14 00:00:00	-429985.2636	2022633.921
1023_2011	2011-09-14 08:00:00	-429657.8033	2022275.609
1023_2011	2011-09-14 16:00:00	-431697.4947	2018687.37
1023_2011	2011-09-15 00:00:00	-428841.9368	2021909.451
1023_2011	2011-09-15 08:00:00	-429095.7488	2022650.346
1023_2011	2011-09-15 16:00:00	-428888.3124	2024781.447
1023_2011	2011-09-16 00:00:00	-427565.865	2029258.919
1023_2011	2011-09-16 08:00:00	-426203.6688	2030048.853
1023_2011	2011-09-16 16:00:00	-421650.7944	2031735.977
1023_2011	2011-09-17 00:00:00	-422469.2798	2032763.752
1023_2011	2011-09-17 08:00:00	-422465.059	2034089.05
1023_2011	2011-09-17 16:00:00	-420473.8765	2047598.352
1023_2011	2011-09-18 00:00:00	-417910.3459	2061407.944
1023_2011	2011-09-18 08:00:00	-418469.9596	2063633.833
1023_2011	2011-09-18 16:00:00	-417536.3874	2062886.776
1023_2011	2011-09-19 00:00:00	-413468.4286	2065945.409
1023_2011	2011-09-19 08:00:00	-413460.6493	2065829.086
1023_2011	2011-09-19 16:00:00	-409232.9999	2065980.68
1023_2011	2011-09-20 00:00:00	-407757.2887	2064666.962
1023_2011	2011-09-20 08:00:00	-407795.9314	2064528.877
1023_2011	2011-09-20 16:00:00	-407809.4164	2059225.889
1023_2011	2011-09-21 00:00:00	-410100.1484	2056851.737
1023_2011	2011-09-21 08:00:00	-409939.3944	2056347.909
1023_2011	2011-09-21 16:00:00	-413532.5229	2052346.465
1023_2011	2011-09-22 00:00:00	-417236.1016	2045896.609
1023_2011	2011-09-22 08:00:00	-418320.5192	2044082.662
1023_2011	2011-09-22 16:00:00	-424296.1721	2034714.873
1023_2011	2011-09-23 00:00:00	-427010.6726	2032124.047
1023_2011	2011-09-23 08:00:00	-427851.813	2032282.534
1023_2011	2011-09-23 16:00:00	-428177.5007	2032477.059
1023_2011	2011-09-24 00:00:00	-427686.1051	2027143.506
1023_2011	2011-09-24 08:00:00	-428394.292	2026887.451
1023_2011	2011-09-24 16:00:00	-429658.7766	2021506.648
1023_2011	2011-09-25 00:00:00	-432083.9324	2018429.989
1023_2011	2011-09-25 08:00:00	-431568.9716	2017494.289
1023_2011	2011-09-25 16:00:00	-425768.4975	2018082.568
1023_2011	2011-09-26 00:00:00	-425811.1313	2020742.211
1023_2011	2011-09-26 08:00:00	-425901.8495	2021400.173
1023_2011	2011-09-26 16:00:00	-426868.9477	2026460.302
1023_2011	2011-09-27 00:00:00	-425529.3917	2032982.197
1023_2011	2011-09-27 08:00:00	-425622.3374	2033832.491
1023_2011	2011-09-27 16:00:00	-423269.6341	2040293.499
1023_2011	2011-09-28 00:00:00	-424943.6805	2049705.578
1023_2011	2011-09-28 08:00:00	-427165.7765	2051663.309
1023_2011	2011-09-28 16:00:00	-426549.485	2057484.785
1023_2011	2011-09-29 00:00:00	-426827.127	2060140.409
1023_2011	2011-09-29 08:00:00	-426968.1223	2063408.451
1023_2011	2011-09-29 16:00:00	-423711.9654	2068855.928
1023_2011	2011-09-30 00:00:00	-422729.9127	2072745.416
1023_2011	2011-09-30 08:00:00	-419415.8861	2079412.612
1023_2011	2011-09-30 16:00:00	-416135.8082	2084924.538
1023_2011	2011-10-01 00:00:00	-420688.6723	2087745.639
1023_2011	2011-10-01 08:00:00	-422490.3588	2087996.448
1023_2011	2011-10-01 16:00:00	-420434.2411	2084578.436
1023_2011	2011-10-02 00:00:00	-424320.6334	2070275.23
1023_2011	2011-10-02 08:00:00	-425044.8478	2062523.816
1023_2011	2011-10-02 16:00:00	-431121.697	2057660.698
1023_2011	2011-10-03 00:00:00	-434153.4946	2056129.935
1023_2011	2011-10-03 08:00:00	-434065.2879	2053598.289
1023_2011	2011-10-03 16:00:00	-438015.8165	2050158.383
1023_2011	2011-10-04 00:00:00	-439871.4718	2048867.799
1023_2011	2011-10-04 08:00:00	-441339.1043	2047958.244
1023_2011	2011-10-04 16:00:00	-446063.9901	2044544.513
1023_2011	2011-10-05 00:00:00	-449243.8542	2043222.716
1023_2011	2011-10-05 08:00:00	-449813.5764	2042738.156
1023_2011	2011-10-05 16:00:00	-450380.507	2040338.366
1023_2011	2011-10-06 00:00:00	-450726.9696	2038730.131
1023_2011	2011-10-06 08:00:00	-450807.2465	2037742.312
1023_2011	2011-10-06 16:00:00	-453419.7992	2030112.525
1023_2011	2011-10-07 00:00:00	-453588.7913	2028830.89
1023_2011	2011-10-07 08:00:00	-453731.1285	2028613.453
1023_2011	2011-10-07 16:00:00	-453730.0265	2027515.84
1023_2011	2011-10-08 00:00:00	-454791.4667	2026726.592
1023_2011	2011-10-08 08:00:00	-454734.5614	2026871.404
1023_2011	2011-10-08 16:00:00	-455574.4188	2026402.372
1023_2011	2011-10-09 00:00:00	-456444.7052	2026468.292
1023_2011	2011-10-09 08:00:00	-456664.5867	2026745.194
1023_2011	2011-10-09 16:00:00	-458340.2173	2027069.369
1023_2011	2011-10-10 00:00:00	-459584.4988	2033948.756
1023_2011	2011-10-10 08:00:00	-459508.2493	2033965.052
1023_2011	2011-10-10 16:00:00	-459183.9059	2033169.795
1023_2011	2011-10-11 00:00:00	-459149.7953	2029774.36
1023_2011	2011-10-11 08:00:00	-457033.0343	2028962.76
1023_2011	2011-10-11 16:00:00	-452508.0042	2025564.232
1023_2011	2011-10-12 00:00:00	-447548.2584	2021989.168
1023_2011	2011-10-12 08:00:00	-446930.4972	2020369.191
1023_2011	2011-10-12 16:00:00	-441779.6691	2016159.962
1023_2011	2011-10-13 00:00:00	-441463.4009	2016244.619
1023_2011	2011-10-13 08:00:00	-441015.0427	2016673.987
1023_2011	2011-10-13 16:00:00	-425299.0473	2011463.974
1023_2011	2011-10-14 00:00:00	-424270.6766	2009432.831
1023_2011	2011-10-14 08:00:00	-423655.0088	2008570.37
1023_2011	2011-10-14 16:00:00	-423036.0449	2003640.7
1023_2011	2011-10-15 00:00:00	-421513.2428	2002026.624
1023_2011	2011-10-15 08:00:00	-421178.9165	2000332.337
1023_2011	2011-10-15 16:00:00	-425482.6085	1997539.424
1023_2011	2011-10-16 00:00:00	-430338.0966	1994479.898
1023_2011	2011-10-16 08:00:00	-430506.0051	1995227.13
1023_2011	2011-10-16 16:00:00	-427369.3169	2000547.981
1023_2011	2011-10-17 00:00:00	-426019.6352	2002987.108
1023_2011	2011-10-17 08:00:00	-421352.419	2004694.342
1023_2011	2011-10-17 16:00:00	-422148.3914	2010274.669
1023_2011	2011-10-18 00:00:00	-423580.372	2013663.763
1023_2011	2011-10-18 08:00:00	-421585.3857	2016293.122
1023_2011	2011-10-18 16:00:00	-420064.6393	2025596.069
1023_2011	2011-10-19 00:00:00	-424227.874	2032792.161
1023_2011	2011-10-19 08:00:00	-426075.0301	2033796.388
1023_2011	2011-10-19 16:00:00	-430623.0177	2036844.993
1023_2011	2011-10-20 00:00:00	-440914.1092	2034474.727
1023_2011	2011-10-20 08:00:00	-441823.2976	2033975.117
1023_2011	2011-10-20 16:00:00	-446375.4958	2023205.839
1023_2011	2011-10-21 00:00:00	-445445.6113	2014972.479
1023_2011	2011-10-21 08:00:00	-445897.0222	2014438.14
1023_2011	2011-10-21 16:00:00	-447772.9643	2016663.879
1023_2011	2011-10-22 00:00:00	-451689.9191	2022158.01
1023_2011	2011-10-22 08:00:00	-456635.1883	2025488.533
1023_2011	2011-10-22 16:00:00	-457873.6078	2027685.659
1023_2011	2011-10-23 00:00:00	-464720.086	2035711.144
1023_2011	2011-10-23 08:00:00	-468539.1372	2040921.607
1023_2011	2011-10-23 16:00:00	-472139.5017	2047171.204
1023_2011	2011-10-24 00:00:00	-473343.5525	2049747.909
1023_2011	2011-10-24 08:00:00	-473403.6998	2049739.051
1023_2011	2011-10-24 16:00:00	-477906.3372	2054901.729
1023_2011	2011-10-25 00:00:00	-478600.4545	2055918.715
1023_2011	2011-10-25 08:00:00	-479082.1938	2056744.735
1023_2011	2011-10-25 16:00:00	-484949.7265	2062536.705
1023_2011	2011-10-26 00:00:00	-482382.8661	2068473.673
1023_2011	2011-10-26 08:00:00	-481907.7233	2070403.997
1023_2011	2011-10-26 16:00:00	-482458.5999	2070481.856
1023_2011	2011-10-27 00:00:00	-486895.0516	2070410.663
1023_2011	2011-10-27 08:00:00	-485641.0244	2071170.775
1023_2011	2011-10-27 16:00:00	-486700.2348	2072506.286
1023_2011	2011-10-28 00:00:00	-487954.6764	2073028.847
1023_2011	2011-10-28 08:00:00	-487808.2878	2074439.005
1023_2011	2011-10-28 16:00:00	-485597.937	2077427.757
1023_2011	2011-10-29 00:00:00	-481655.8841	2072286.779
1023_2011	2011-10-29 08:00:00	-482107.3851	2071894.226
1023_2011	2011-10-29 16:00:00	-484800.737	2071840.744
1023_2011	2011-10-30 00:00:00	-485734.9364	2071216.326
1023_2011	2011-10-30 08:00:00	-486188.4497	2070940.415
1023_2011	2011-10-30 16:00:00	-486957.9411	2070691.744
1023_2011	2011-10-31 00:00:00	-487552.7214	2071096.639
1023_2011	2011-10-31 08:00:00	-488225.8645	2073019.473
1023_2011	2011-10-31 16:00:00	-488078.2649	2074863.273
1023_2011	2011-11-01 00:00:00	-487260.6854	2075507.557
1023_2011	2011-11-01 08:00:00	-487618.6002	2076843.752
1023_2011	2011-11-01 16:00:00	-489833.7292	2078465.079
1023_2011	2011-11-02 00:00:00	-493062.6012	2081081.712
1023_2011	2011-11-02 08:00:00	-494357.994	2084074.267
1023_2011	2011-11-02 16:00:00	-497569.5542	2084447.689
1023_2011	2011-11-03 00:00:00	-503738.5909	2085593.266
1023_2011	2011-11-03 08:00:00	-504278.2733	2085838.112
1023_2011	2011-11-03 16:00:00	-505859.584	2087241.546
1023_2011	2011-11-04 00:00:00	-509915.2589	2090374.179
1023_2011	2011-11-04 08:00:00	-509582.4664	2092164.573
1023_2011	2011-11-04 16:00:00	-510999.0161	2090191.881
1023_2011	2011-11-05 00:00:00	-513859.7901	2091504.483
1023_2011	2011-11-05 08:00:00	-514624.4094	2092489.334
1023_2011	2011-11-05 16:00:00	-511914.8523	2094457.135
1023_2011	2011-11-06 00:00:00	-509349.3262	2091647.864
1023_2011	2011-11-06 08:00:00	-505986.136	2091568.485
1023_2011	2011-11-06 16:00:00	-505406.391	2089675.478
1023_2011	2011-11-06 23:00:00	-509267.2936	2088602.187
1023_2011	2011-11-07 07:00:00	-511325.4006	2089268.897
1023_2011	2011-11-07 15:00:00	-513587.6044	2090352.372
1023_2011	2011-11-07 23:00:00	-513656.1724	2091716.846
1023_2011	2011-11-08 07:00:00	-512508.0718	2088951.28
1023_2011	2011-11-08 15:00:00	-512220.0175	2089591.967
1023_2011	2011-11-08 23:00:00	-510255.1921	2088758.637
1023_2011	2011-11-09 07:00:00	-503621.4333	2085166.336
1023_2011	2011-11-09 15:00:00	-501946.0182	2084123.38
1023_2011	2011-11-09 23:00:00	-504637.8035	2084389.937
1023_2011	2011-11-10 07:00:00	-506884.1587	2087027.217
1023_2011	2011-11-10 15:00:00	-510869.2092	2090495.693
1023_2011	2011-11-10 23:00:00	-514029.9382	2090088.563
1023_2011	2011-11-11 07:00:00	-516046.3825	2091485.063
1023_2011	2011-11-11 15:00:00	-519582.1227	2096332.112
1023_2011	2011-11-11 23:00:00	-520065.0733	2096405.59
1023_2011	2011-11-12 07:00:00	-520352.6179	2096325.589
1023_2011	2011-11-12 15:00:00	-520301.8168	2096325.503
1023_2011	2011-11-12 23:00:00	-518605.6866	2096637.465
1023_2011	2011-11-13 07:00:00	-519189.1934	2096507.86
1023_2011	2011-11-13 15:00:00	-515277.115	2091174.708
1023_2011	2011-11-13 23:00:00	-511702.3572	2090005.922
1023_2011	2011-11-14 07:00:00	-512324.0053	2088559.339
1023_2011	2011-11-14 15:00:00	-512847.988	2086225.499
1023_2011	2011-11-14 23:00:00	-500491.2368	2073880.277
1023_2011	2011-11-15 07:00:00	-496634.1014	2063963.655
1023_2011	2011-11-15 15:00:00	-482201.4101	2054022.668
1023_2011	2011-11-15 23:00:00	-468076.301	2043607.959
1023_2011	2011-11-16 07:00:00	-463453.9441	2036616.228
1023_2011	2011-11-16 15:00:00	-448792.56	2020197.091
1023_2011	2011-11-16 23:00:00	-429152.2498	2002657.401
1023_2011	2011-11-17 07:00:00	-414700.208	1987409.161
1023_2011	2011-11-17 15:00:00	-405009.5463	1972132.05
1023_2011	2011-11-17 23:00:00	-396798.6682	1960804.061
1023_2011	2011-11-18 07:00:00	-396286.9386	1955812.52
1023_2011	2011-11-18 15:00:00	-391240.6847	1939893.676
1023_2011	2011-11-18 23:00:00	-389455.6905	1931731.184
1023_2011	2011-11-19 07:00:00	-368809.6289	1920325.924
1023_2011	2011-11-19 15:00:00	-348607.4638	1919291.762
1023_2011	2011-11-19 23:00:00	-329271.4537	1917327.533
1023_2011	2011-11-20 07:00:00	-328155.3703	1917171.738
1023_2011	2011-11-20 15:00:00	-314514.2127	1907450.532
1023_2011	2011-11-20 23:00:00	-297991.0452	1901182.82
1023_2011	2011-11-21 07:00:00	-288189.2407	1899398.632
1023_2011	2011-11-21 15:00:00	-273316.0218	1892754.272
1023_2011	2011-11-21 23:00:00	-269788.7963	1892482.714
1023_2011	2011-11-22 07:00:00	-269817.7446	1892456.626
1023_2011	2011-11-22 15:00:00	-268155.1986	1890398.434
1023_2011	2011-11-22 23:00:00	-268106.2366	1890393.928
1023_2011	2011-11-23 07:00:00	-268123.6712	1890328.514
1023_2011	2011-11-23 15:00:00	-267576.676	1889502.999
1023_2011	2011-11-23 23:00:00	-267613.1757	1889477.58
1023_2011	2011-11-24 07:00:00	-265543.2523	1887890.961
1023_2011	2011-11-24 15:00:00	-263360.771	1883481.889
1023_2011	2011-11-24 23:00:00	-262490.4609	1882580.487
1023_2011	2011-11-25 07:00:00	-261768.5608	1882439.108
1023_2011	2011-11-25 15:00:00	-260513.0837	1880853.008
1023_2011	2011-11-25 23:00:00	-260536.5903	1880845.625
1023_2011	2011-11-26 07:00:00	-260538.2862	1880826.597
1023_2011	2011-11-26 15:00:00	-252955.5936	1878524.425
1023_2011	2011-11-26 23:00:00	-235359.6036	1876281.59
1023_2011	2011-11-27 07:00:00	-228281.318	1875109.085
1023_2011	2011-11-27 15:00:00	-209608.5649	1865531.168
1023_2011	2011-11-27 23:00:00	-195503.8589	1857735.165
1023_2011	2011-11-28 07:00:00	-189765.4258	1856404.317
1023_2011	2011-11-28 15:00:00	-175617.7216	1845876.888
1023_2011	2011-11-28 23:00:00	-169772.2678	1843318.802
1023_2011	2011-11-29 07:00:00	-163956.5146	1839436.667
1023_2011	2011-11-29 15:00:00	-158660.2868	1831533.184
1023_2011	2011-11-29 23:00:00	-158432.3717	1830966.813
1023_2011	2011-11-30 07:00:00	-158422.261	1830794.263
1023_2011	2011-11-30 15:00:00	-157502.64	1829531.872
1023_2011	2011-11-30 23:00:00	-157679.449	1829178.063
1023_2011	2011-12-01 07:00:00	-157822.7234	1829166.622
1024_2011	2011-08-19 16:00:00	-19395.95264	2013188.121
1024_2011	2011-08-20 00:00:00	-25046.94813	2013745.749
1024_2011	2011-08-20 08:00:00	-26828.70931	2013733.882
1024_2011	2011-08-20 16:00:00	-31018.08449	2012571.355
1024_2011	2011-08-21 00:00:00	-45797.71686	2011055.91
1024_2011	2011-08-21 08:00:00	-65903.20356	2014630.229
1024_2011	2011-08-21 16:00:00	-75296.90797	2015694.271
1024_2011	2011-08-22 00:00:00	-78036.58011	2017669.104
1024_2011	2011-08-22 08:00:00	-80227.58881	2019554.743
1024_2011	2011-08-22 16:00:00	-87654.95339	2022979.232
1024_2011	2011-08-23 00:00:00	-92342.88291	2021905.793
1024_2011	2011-08-23 08:00:00	-93164.15197	2021781.242
1024_2011	2011-08-23 16:00:00	-108758.6579	2023335.101
1024_2011	2011-08-24 00:00:00	-117758.9667	2025183.825
1024_2011	2011-08-24 08:00:00	-118561.7522	2024666.957
1024_2011	2011-08-24 16:00:00	-127985.5665	2022215.243
1024_2011	2011-08-25 00:00:00	-133871.1834	2020534.453
1024_2011	2011-08-25 08:00:00	-136273.6144	2022209.747
1024_2011	2011-08-25 16:00:00	-147820.8563	2021772.72
1024_2011	2011-08-26 00:00:00	-158687.2379	2022228.756
1024_2011	2011-08-26 08:00:00	-161771.4081	2024707.565
1024_2011	2011-08-26 16:00:00	-165690.2123	2024453.381
1024_2011	2011-08-27 00:00:00	-166577.582	2026969.431
1024_2011	2011-08-27 08:00:00	-166823.2751	2027316.985
1024_2011	2011-08-27 16:00:00	-171395.0485	2025141.717
1024_2011	2011-08-28 00:00:00	-178723.5133	2027077.802
1024_2011	2011-08-28 08:00:00	-176590.1912	2028719.846
1024_2011	2011-08-28 16:00:00	-181377.1737	2027944.297
1024_2011	2011-08-29 00:00:00	-180577.7578	2029984.769
1024_2011	2011-08-29 08:00:00	-182205.0955	2029767.699
1024_2011	2011-08-29 16:00:00	-189793.6885	2029030.205
1024_2011	2011-08-30 00:00:00	-193292.6825	2030013.895
1024_2011	2011-08-30 08:00:00	-195848.9793	2028965.745
1024_2011	2011-08-30 16:00:00	-207833.7293	2026410.757
1024_2011	2011-08-31 00:00:00	-214238.2797	2023183.943
1024_2011	2011-08-31 08:00:00	-214112.4785	2022517.252
1024_2011	2011-08-31 16:00:00	-214451.4933	2019476.939
1024_2011	2011-09-01 00:00:00	-213668.3975	2019397.767
1024_2011	2011-09-01 08:00:00	-213367.5526	2019308.017
1024_2011	2011-09-01 16:00:00	-214791.4665	2013083.727
1024_2011	2011-09-02 00:00:00	-214782.389	2012683.065
1024_2011	2011-09-02 08:00:00	-217229.4082	2012157.897
1024_2011	2011-09-02 16:00:00	-220150.2722	2010519.341
1024_2011	2011-09-03 00:00:00	-221452.7414	2008707.136
1024_2011	2011-09-03 08:00:00	-220747.9557	2006536.111
1024_2011	2011-09-03 16:00:00	-223523.8516	2000056.629
1024_2011	2011-09-04 00:00:00	-224568.33	1998672.174
1024_2011	2011-09-04 08:00:00	-225057.6335	1998349.224
1024_2011	2011-09-04 16:00:00	-226822.1227	1992990.41
1024_2011	2011-09-05 00:00:00	-226434.8813	1992759.022
1024_2011	2011-09-05 08:00:00	-226784.7501	1991957.761
1024_2011	2011-09-05 16:00:00	-227335.93	1983257.889
1024_2011	2011-09-06 00:00:00	-227494.6843	1982927.343
1024_2011	2011-09-06 08:00:00	-227657.8045	1982997.726
1024_2011	2011-09-06 16:00:00	-228929.9449	1983691.941
1024_2011	2011-09-07 00:00:00	-229586.6233	1984594.157
1024_2011	2011-09-07 08:00:00	-229524.4105	1984322.076
1024_2011	2011-09-07 16:00:00	-239752.8586	1979286.515
1024_2011	2011-09-08 00:00:00	-250463.431	1974011.463
1024_2011	2011-09-08 08:00:00	-250895.5103	1973295.507
1024_2011	2011-09-08 16:00:00	-251959.1378	1964300.047
1024_2011	2011-09-09 00:00:00	-252091.8086	1960759.287
1024_2011	2011-09-09 08:00:00	-253393.8789	1957990.614
1024_2011	2011-09-09 16:00:00	-258606.4181	1954322.962
1024_2011	2011-09-10 00:00:00	-259361.6881	1953082.641
1024_2011	2011-09-10 08:00:00	-259226.6279	1952974.736
1024_2011	2011-09-10 16:00:00	-259095.4118	1953192.12
1024_2011	2011-09-11 00:00:00	-259592.8048	1953237.369
1024_2011	2011-09-11 08:00:00	-260850.4295	1952769.391
1024_2011	2011-09-11 16:00:00	-260873.2422	1949388.86
1024_2011	2011-09-12 00:00:00	-264322.0092	1946294.124
1024_2011	2011-09-12 08:00:00	-264461.3598	1945351.239
1024_2011	2011-09-12 16:00:00	-265797.7528	1942798.707
1024_2011	2011-09-13 00:00:00	-266074.9654	1941180.374
1024_2011	2011-09-13 08:00:00	-266245.5368	1941071.936
1024_2011	2011-09-13 16:00:00	-266691.9075	1940807.524
1024_2011	2011-09-14 00:00:00	-268087.7868	1939293.486
1024_2011	2011-09-14 08:00:00	-268225.7033	1939535.857
1024_2011	2011-09-14 16:00:00	-269144.1333	1935319.381
1024_2011	2011-09-15 00:00:00	-268859.5605	1934604.335
1024_2011	2011-09-15 08:00:00	-269213.5265	1935058.188
1024_2011	2011-09-15 16:00:00	-269718.8013	1932705.554
1024_2011	2011-09-16 00:00:00	-269811.4312	1932915.022
1024_2011	2011-09-16 08:00:00	-269899.2932	1932856.321
1024_2011	2011-09-16 16:00:00	-273137.5959	1926744.919
1024_2011	2011-09-17 00:00:00	-272880.6032	1926012.659
1024_2011	2011-09-17 08:00:00	-272813.3615	1926207.214
1024_2011	2011-09-17 16:00:00	-274511.793	1924532.03
1024_2011	2011-09-18 00:00:00	-272761.9564	1926116.197
1024_2011	2011-09-18 08:00:00	-272358.4669	1926374.525
1024_2011	2011-09-18 16:00:00	-270277.0013	1923404.545
1024_2011	2011-09-19 00:00:00	-267852.9931	1923665.977
1024_2011	2011-09-19 08:00:00	-267560.3366	1923380.486
1024_2011	2011-09-19 16:00:00	-268313.4162	1921987.194
1024_2011	2011-09-20 00:00:00	-269178.4106	1917304.283
1024_2011	2011-09-20 08:00:00	-270309.2581	1915917.667
1024_2011	2011-09-20 16:00:00	-270796.1476	1896825.749
1024_2011	2011-09-21 00:00:00	-273114.854	1892228.058
1024_2011	2011-09-21 08:00:00	-274388.2418	1890720.277
1024_2011	2011-09-21 16:00:00	-276534.5085	1882775.16
1024_2011	2011-09-22 00:00:00	-277399.5321	1882330.582
1024_2011	2011-09-22 08:00:00	-277496.3484	1882033.299
1024_2011	2011-09-22 16:00:00	-278025.9634	1874364.727
1024_2011	2011-09-23 00:00:00	-278645.0433	1873197.489
1024_2011	2011-09-23 08:00:00	-278674.9847	1873123.783
1024_2011	2011-09-23 16:00:00	-279959.8584	1870554.536
1024_2011	2011-09-24 00:00:00	-284637.0855	1867737.647
1024_2011	2011-09-24 08:00:00	-284708.5507	1869488.295
1024_2011	2011-09-24 16:00:00	-285887.2	1869257.951
1024_2011	2011-09-25 00:00:00	-283833.5085	1865389.128
1024_2011	2011-09-25 08:00:00	-282912.7569	1867983.001
1024_2011	2011-09-25 16:00:00	-279682.0107	1869656.406
1024_2011	2011-09-26 00:00:00	-282349.0661	1872086.371
1024_2011	2011-09-26 08:00:00	-282843.4944	1872114.942
1024_2011	2011-09-26 16:00:00	-287019.4516	1871773.454
1024_2011	2011-09-27 00:00:00	-290048.7894	1867213.197
1024_2011	2011-09-27 08:00:00	-289527.7431	1867794.158
1024_2011	2011-09-27 16:00:00	-291259.2941	1865905.022
1024_2011	2011-09-28 00:00:00	-290285.7139	1864658.616
1024_2011	2011-09-28 08:00:00	-291316.5511	1866255.723
1024_2011	2011-09-28 16:00:00	-289226.2143	1872248.96
1024_2011	2011-09-29 00:00:00	-289489.9581	1873568.515
1024_2011	2011-09-29 08:00:00	-289659.727	1873939.842
1024_2011	2011-09-29 16:00:00	-290621.1928	1873383.527
1024_2011	2011-09-30 00:00:00	-288006.9041	1873249.921
1024_2011	2011-09-30 08:00:00	-287603.2847	1873660.59
1024_2011	2011-09-30 16:00:00	-291383.1114	1875528.875
1024_2011	2011-10-01 00:00:00	-294988.8415	1874989.073
1024_2011	2011-10-01 08:00:00	-295387.4454	1874866.34
1024_2011	2011-10-01 16:00:00	-300684.4311	1875616.191
1024_2011	2011-10-02 00:00:00	-302378.5783	1876988.86
1024_2011	2011-10-02 08:00:00	-301529.8207	1876728.763
1024_2011	2011-10-02 16:00:00	-303679.5869	1878599.777
1024_2011	2011-10-03 00:00:00	-304702.6561	1878830.8
1024_2011	2011-10-03 08:00:00	-304813.8555	1878497.276
1024_2011	2011-10-03 16:00:00	-306270.3228	1879991.466
1024_2011	2011-10-04 00:00:00	-303397.9493	1879730.338
1024_2011	2011-10-04 08:00:00	-303432.2778	1879657.289
1024_2011	2011-10-04 16:00:00	-302795.7804	1878757.318
1024_2011	2011-10-05 00:00:00	-310674.81	1875067.473
1024_2011	2011-10-05 08:00:00	-310400.0734	1874625.994
1024_2011	2011-10-05 16:00:00	-316819.3282	1873941.835
1024_2011	2011-10-06 00:00:00	-319217.7036	1873732.101
1024_2011	2011-10-06 08:00:00	-319107.2016	1874113.341
1024_2011	2011-10-06 16:00:00	-320649.8187	1874022.807
1024_2011	2011-10-07 00:00:00	-320672.6398	1873113.971
1024_2011	2011-10-07 08:00:00	-320870.8658	1873404.241
1024_2011	2011-10-07 16:00:00	-320233.416	1874571.951
1024_2011	2011-10-08 00:00:00	-318264.836	1874108.104
1024_2011	2011-10-08 08:00:00	-317291.3916	1873580.447
1024_2011	2011-10-08 16:00:00	-315103.2206	1874332.247
1024_2011	2011-10-09 00:00:00	-315621.1761	1874004.281
1024_2011	2011-10-09 08:00:00	-315738.7196	1873873.132
1024_2011	2011-10-09 16:00:00	-317266.8899	1872992.666
1024_2011	2011-10-10 00:00:00	-318034.515	1874888.712
1024_2011	2011-10-10 08:00:00	-318476.7198	1874802.544
1024_2011	2011-10-10 16:00:00	-316599.8671	1876325.415
1024_2011	2011-10-11 00:00:00	-315967.9156	1877782.022
1024_2011	2011-10-11 08:00:00	-315748.4964	1877652.861
1024_2011	2011-10-11 16:00:00	-315140.2264	1877865.395
1024_2011	2011-10-12 00:00:00	-315611.5019	1871567.09
1024_2011	2011-10-12 08:00:00	-315344.5777	1871624.754
1024_2011	2011-10-12 16:00:00	-312794.3667	1874362.933
1024_2011	2011-10-13 00:00:00	-309559.9707	1875112.427
1024_2011	2011-10-13 08:00:00	-306673.6563	1874971.78
1024_2011	2011-10-13 16:00:00	-301227.2177	1875470.731
1024_2011	2011-10-14 00:00:00	-301286.2649	1876866.62
1024_2011	2011-10-14 08:00:00	-300036.639	1877160.044
1024_2011	2011-10-14 16:00:00	-299151.7451	1876954.452
1024_2011	2011-10-15 00:00:00	-298773.129	1877442.835
1024_2011	2011-10-15 08:00:00	-299553.606	1877733.556
1024_2011	2011-10-15 16:00:00	-299662.4272	1878760.628
1024_2011	2011-10-16 00:00:00	-300831.5969	1878573.878
1024_2011	2011-10-16 08:00:00	-299949.2037	1877639.855
1024_2011	2011-10-16 16:00:00	-300424.7993	1877362.789
1024_2011	2011-10-17 00:00:00	-298947.0026	1872064.473
1024_2011	2011-10-17 08:00:00	-298948.6635	1871709.958
1024_2011	2011-10-17 16:00:00	-290068.321	1861455.292
1024_2011	2011-10-18 00:00:00	-292899.0074	1864381.197
1024_2011	2011-10-18 08:00:00	-292206.3161	1865328.186
1024_2011	2011-10-18 16:00:00	-291625.4618	1861475.09
1024_2011	2011-10-19 00:00:00	-298503.4987	1868443.909
1024_2011	2011-10-19 08:00:00	-298857.2364	1868508.603
1024_2011	2011-10-19 16:00:00	-301113.8249	1870426.523
1024_2011	2011-10-20 00:00:00	-307540.8761	1872943.839
1024_2011	2011-10-20 08:00:00	-308494.3378	1872363.25
1024_2011	2011-10-20 16:00:00	-321658.3812	1867158.658
1024_2011	2011-10-21 00:00:00	-320082.9752	1866247.803
1024_2011	2011-10-21 08:00:00	-319465.4024	1868780.419
1024_2011	2011-10-21 16:00:00	-319634.8194	1869268.969
1024_2011	2011-10-22 00:00:00	-319491.6968	1870864.961
1024_2011	2011-10-22 08:00:00	-319404.1399	1870893.761
1024_2011	2011-10-22 16:00:00	-322707.1724	1868031.63
1024_2011	2011-10-23 00:00:00	-326694.6675	1865468.987
1024_2011	2011-10-23 08:00:00	-326886.7315	1863983.687
1024_2011	2011-10-23 16:00:00	-331829.3071	1859728.244
1024_2011	2011-10-24 00:00:00	-332537.1754	1859568.084
1024_2011	2011-10-24 08:00:00	-332859.7944	1859748.487
1024_2011	2011-10-24 16:00:00	-333487.6856	1860635.6
1024_2011	2011-10-25 00:00:00	-332547.8972	1859780.463
1024_2011	2011-10-25 08:00:00	-329382.1229	1862380.968
1024_2011	2011-10-25 16:00:00	-329406.6948	1862642.935
1024_2011	2011-10-26 00:00:00	-330182.957	1862825.923
1024_2011	2011-10-26 08:00:00	-327793.4796	1859016.982
1024_2011	2011-10-26 16:00:00	-322558.3714	1850511.876
1024_2011	2011-10-27 00:00:00	-322686.206	1839900.174
1024_2011	2011-10-27 08:00:00	-322494.5347	1839524.102
1024_2011	2011-10-27 16:00:00	-313734.4623	1826817.6
1024_2011	2011-10-28 00:00:00	-312807.3112	1820298.581
1024_2011	2011-10-28 08:00:00	-313251.2468	1815765.98
1024_2011	2011-10-28 16:00:00	-315424.8273	1800160.804
1024_2011	2011-10-29 00:00:00	-316558.272	1795842.923
1024_2011	2011-10-29 08:00:00	-317947.0569	1792406.647
1024_2011	2011-10-29 16:00:00	-316278.7442	1780214.176
1024_2011	2011-10-30 00:00:00	-315780.9892	1768479.634
1024_2011	2011-10-30 08:00:00	-318015.9025	1764023.575
1024_2011	2011-10-30 16:00:00	-320359.0821	1749141.333
1024_2011	2011-10-31 00:00:00	-323608.3109	1737264.036
1024_2011	2011-10-31 08:00:00	-323907.7699	1734882.257
1024_2011	2011-10-31 16:00:00	-330856.259	1718453.834
1024_2011	2011-11-01 00:00:00	-336381.1272	1713990.04
1024_2011	2011-11-01 08:00:00	-338951.825	1711441.715
1024_2011	2011-11-01 16:00:00	-341589.731	1705456.548
1024_2011	2011-11-02 00:00:00	-349548.1391	1703590.562
1024_2011	2011-11-02 08:00:00	-355159.166	1701021.454
1024_2011	2011-11-02 16:00:00	-362508.9931	1702777.017
1024_2012	2012-09-02 00:00:00	-370766.5355	2138372.222
1024_2012	2012-09-02 08:00:00	-371378.7635	2138237.754
1024_2012	2012-09-02 16:00:00	-373086.1518	2136804.222
1024_2012	2012-09-03 00:00:00	-374574.8627	2135914.145
1024_2012	2012-09-03 08:01:00	-375963.4776	2134618.702
1024_2012	2012-09-03 16:00:00	-382440.9116	2133330.711
1024_2012	2012-09-04 00:00:00	-383892.7553	2130947.96
1024_2012	2012-09-04 08:00:00	-384636.5945	2129821.401
1024_2012	2012-09-04 16:00:00	-394465.4538	2127359.412
1024_2012	2012-09-05 00:00:00	-393721.1081	2126436.48
1024_2012	2012-09-05 08:00:00	-393144.6054	2125040.905
1024_2012	2012-09-05 16:00:00	-394756.8174	2124349.829
1024_2012	2012-09-06 00:00:00	-399361.2535	2124161.072
1024_2012	2012-09-06 08:00:00	-400384.5713	2123662.871
1024_2012	2012-09-06 16:00:00	-402542.0903	2123258.42
1024_2012	2012-09-07 00:01:00	-406647.6228	2124529.261
1024_2012	2012-09-07 08:00:00	-406750.1007	2124180.975
1024_2012	2012-09-07 16:00:00	-410622.8331	2124580.032
1024_2012	2012-09-08 00:00:00	-412199.8443	2125895.066
1024_2012	2012-09-08 08:01:00	-413094.1465	2126713.018
1024_2012	2012-09-08 16:00:00	-419629.4535	2126416.611
1024_2012	2012-09-09 00:00:00	-423652.1024	2125535.573
1024_2012	2012-09-09 08:00:00	-424982.8361	2125199.972
1024_2012	2012-09-09 16:00:00	-428241.8788	2122909.3
1024_2012	2012-09-10 00:00:00	-430339.8527	2121528.398
1024_2012	2012-09-10 08:00:00	-431041.7844	2121276.675
1024_2012	2012-09-10 16:00:00	-434137.6557	2115740.989
1024_2012	2012-09-11 00:01:00	-437371.2491	2114844.787
1024_2012	2012-09-11 08:00:00	-437612.7914	2115114.431
1024_2012	2012-09-11 16:00:00	-441244.2148	2112703.152
1024_2012	2012-09-12 00:01:00	-447469.7988	2108842.557
1024_2012	2012-09-12 08:00:00	-448012.2954	2108442.723
1024_2012	2012-09-12 16:00:00	-449530.9734	2107408.298
1024_2012	2012-09-13 00:01:00	-451098.3327	2106690.004
1024_2012	2012-09-13 08:00:00	-451326.6563	2105796.253
1024_2012	2012-09-13 16:00:00	-451828.0415	2101940.332
1024_2012	2012-09-14 00:00:00	-451769.3465	2104457.731
1024_2012	2012-09-14 08:01:00	-452456.6333	2105043.732
1024_2012	2012-09-14 16:00:00	-452312.9871	2103953.034
1024_2012	2012-09-15 00:00:00	-450945.2391	2102282.887
1024_2012	2012-09-15 08:01:00	-451271.4433	2102049.066
1024_2012	2012-09-15 16:00:00	-451116.2917	2101946.356
1024_2012	2012-09-16 00:01:00	-449139.0403	2102375.957
1024_2012	2012-09-16 08:01:00	-448679.931	2103174.002
1024_2012	2012-09-16 16:00:00	-447027.3519	2103255.453
1024_2012	2012-09-17 00:00:00	-447853.0487	2103228.948
1024_2012	2012-09-17 08:00:00	-447979.8195	2102788.821
1024_2012	2012-09-17 16:00:00	-447366.7724	2098383.197
1024_2012	2012-09-18 00:01:00	-448648.5831	2094069.502
1024_2012	2012-09-18 08:00:00	-450346.4577	2090843.144
1024_2012	2012-09-18 16:00:00	-449591.581	2088613.084
1024_2012	2012-09-19 00:00:00	-451035.8889	2088275.852
1024_2012	2012-09-19 08:00:00	-450735.2478	2088283.614
1024_2012	2012-09-19 16:00:00	-449735.7035	2085955.209
1024_2012	2012-09-20 00:00:00	-452187.6416	2084016.33
1024_2012	2012-09-20 08:00:00	-451440.4011	2084709.302
1024_2012	2012-09-20 16:00:00	-451249.5882	2082985.654
1024_2012	2012-09-21 00:00:00	-451448.9404	2082720.66
1024_2012	2012-09-21 08:00:00	-451813.5128	2082396.621
1024_2012	2012-09-21 16:00:00	-453718.1152	2080011.507
1024_2012	2012-09-22 00:00:00	-455693.6889	2077956.162
1024_2012	2012-09-22 08:00:00	-455804.3862	2077532.269
1024_2012	2012-09-22 16:00:00	-456735.8527	2077486.101
1024_2012	2012-09-23 00:00:00	-457467.3626	2077185.566
1024_2012	2012-09-23 08:00:00	-456590.9848	2076923.259
1024_2012	2012-09-23 16:00:00	-457850.5208	2075787.635
1024_2012	2012-09-24 00:00:00	-460668.7704	2075030.583
1024_2012	2012-09-24 08:00:00	-462431.808	2072008.805
1024_2012	2012-09-24 16:00:00	-463223.877	2068360.719
1024_2012	2012-09-25 00:00:00	-459692.5467	2063444.369
1024_2012	2012-09-25 08:00:00	-458143.0205	2061058.219
1024_2012	2012-09-25 16:01:00	-443888.4046	2042232.529
1024_2012	2012-09-26 00:00:00	-431168.8657	2033499.259
1024_2012	2012-09-26 08:01:00	-429784.2597	2030602.23
1024_2012	2012-09-26 16:00:00	-417502.1129	2024951.386
1024_2012	2012-09-27 00:00:00	-411377.064	2025056.112
1024_2012	2012-09-27 08:00:00	-403941.3181	2025175.042
1024_2012	2012-09-27 16:01:00	-396428.2665	2021636.737
1024_2012	2012-09-28 00:01:00	-386937.6016	2022478.269
1024_2012	2012-09-28 08:00:00	-383991.2803	2022587.871
1024_2012	2012-09-28 16:00:00	-374078.1968	2019301.035
1024_2012	2012-09-29 00:00:00	-373457.9374	2017367.804
1024_2012	2012-09-29 08:00:00	-373163.1724	2017242.099
1024_2012	2012-09-29 16:00:00	-372891.6476	2015077.641
1024_2012	2012-09-30 00:00:00	-373794.5708	2014144.031
1024_2012	2012-09-30 08:00:00	-373819.2645	2014233.567
1024_2012	2012-09-30 16:00:00	-372658.377	2014873.909
1024_2012	2012-10-01 00:02:00	-371862.2138	2014460.974
1024_2012	2012-10-01 08:01:00	-371549.3319	2014495.895
1024_2012	2012-10-01 16:00:00	-370998.2879	2014997.685
1024_2012	2012-10-02 00:00:00	-374668.8158	2012142.452
1024_2012	2012-10-02 08:00:00	-374261.413	2011646.809
1024_2012	2012-10-02 16:00:00	-373234.6294	2010780.775
1024_2012	2012-10-03 00:00:00	-374066.1541	2011486.38
1024_2012	2012-10-03 08:00:00	-375124.8533	2011618.793
1024_2012	2012-10-03 16:00:00	-381360.4309	2012300.524
1024_2012	2012-10-04 00:00:00	-382328.4083	2012183.616
1024_2012	2012-10-04 08:00:00	-383994.5929	2012364.355
1024_2012	2012-10-04 16:00:00	-390594.5096	2001313.064
1024_2012	2012-10-05 00:00:00	-392776.6241	1997912.613
1024_2012	2012-10-05 08:00:00	-392700.7518	1997873.249
1024_2012	2012-10-05 16:01:00	-394945.8368	1993185.981
1024_2012	2012-10-06 00:00:00	-394672.7744	1992677.102
1024_2012	2012-10-06 08:00:00	-394757.982	1992650.693
1024_2012	2012-10-06 16:00:00	-402855.087	1983395.128
1024_2012	2012-10-07 00:01:00	-405159.918	1980996.177
1024_2012	2012-10-07 08:00:00	-406716.3656	1979730.316
1024_2012	2012-10-07 16:00:00	-407676.0544	1977984.926
1024_2012	2012-10-08 00:00:00	-408616.324	1975967.571
1024_2012	2012-10-08 08:00:00	-408944.4169	1974678.75
1024_2012	2012-10-08 16:03:00	-409364.9273	1967807.951
1024_2012	2012-10-09 00:00:00	-409505.9934	1966337.999
1024_2012	2012-10-09 08:00:00	-409382.6258	1965272.23
1024_2012	2012-10-09 16:00:00	-414642.3199	1958302.525
1024_2012	2012-10-10 00:00:00	-417482.3997	1952656.547
1024_2012	2012-10-10 08:00:00	-417651.3843	1952402.273
1024_2012	2012-10-10 16:00:00	-420178.4449	1950223.269
1024_2012	2012-10-11 00:00:00	-421747.5051	1948606.89
1024_2012	2012-10-11 08:00:00	-421200.3529	1946639.702
1024_2012	2012-10-11 16:00:00	-418617.7837	1945211.302
1024_2013	2013-09-18 08:00:00	-385930.812993207	2086066.3905493
1024_2013	2013-09-18 16:00:00	-386444.664710129	2085325.5565264
1024_2013	2013-09-19 00:00:00	-387738.695971861	2081727.01743759
1024_2013	2013-09-19 08:00:00	-387857.745641378	2081571.57970466
1024_2013	2013-09-19 16:01:00	-388088.54500833	2081211.80024886
1024_2013	2013-09-20 00:00:00	-391198.353248648	2079060.73212667
1024_2013	2013-09-20 08:00:00	-393277.143316048	2078306.1095397
1024_2013	2013-09-20 16:00:00	-393875.022104573	2077453.49655643
1024_2013	2013-09-21 00:00:00	-398959.854022692	2072547.25856133
1024_2013	2013-09-21 08:00:00	-401932.104107311	2070873.87783371
1024_2013	2013-09-21 16:00:00	-402899.567943149	2070431.40278817
1024_2013	2013-09-22 00:00:00	-407205.519976318	2066580.82141863
1024_2013	2013-09-22 08:00:00	-415768.419473878	2062455.69448108
1024_2013	2013-09-22 16:00:00	-417911.515102354	2060880.91862844
1024_2013	2013-09-23 00:00:00	-421050.940169404	2058413.49001955
1024_2013	2013-09-23 08:00:00	-423612.907246603	2056733.3765379
1024_2013	2013-09-23 16:00:00	-425089.030343277	2055463.06900598
1024_2013	2013-09-24 00:00:00	-427908.143967748	2053710.36226823
1024_2013	2013-09-24 08:00:00	-435483.849564164	2049354.02848728
1024_2013	2013-09-24 16:00:00	-435759.847079749	2047330.98362708
1024_2013	2013-09-25 00:00:00	-433282.321816328	2042153.829694
1024_2013	2013-09-25 08:00:00	-431540.423296335	2036392.77163532
1024_2013	2013-09-25 16:00:00	-432290.306662527	2032501.08547967
1024_2013	2013-09-26 00:01:00	-434533.085875901	2024774.49857027
1024_2013	2013-09-26 08:00:00	-431651.882582056	2019200.36539149
1024_2013	2013-09-26 16:01:00	-419811.260575555	2017458.10652221
1024_2013	2013-09-28 16:00:00	-407784.108336397	1990522.79456368
1024_2013	2013-09-29 00:01:00	-406604.30905586	1986556.51904025
1024_2013	2013-09-29 08:00:00	-405577.865609354	1982190.06343408
1024_2013	2013-09-29 16:00:00	-406337.342454991	1980896.26294008
1024_2013	2013-09-30 00:00:00	-404998.447594949	1977167.33404561
1024_2013	2013-09-30 08:00:00	-405326.332335547	1971514.9725488
1024_2013	2013-09-30 16:00:00	-404587.274585907	1971563.06276868
1024_2013	2013-10-01 00:00:00	-404558.850150035	1965157.45854355
1024_2013	2013-10-01 08:00:00	-406847.068030254	1960494.73497287
1024_2013	2013-10-01 16:00:00	-407380.344370264	1958734.56211256
1024_2013	2013-10-02 00:00:00	-407850.767305046	1954897.93421692
1024_2013	2013-10-02 08:00:00	-408754.552944682	1953180.96033993
1024_2013	2013-10-02 16:00:00	-409492.015001451	1951632.56112741
1024_2013	2013-10-03 00:00:00	-412221.281348629	1942848.38550837
1024_2013	2013-10-03 08:00:00	-410393.348141222	1940671.27294201
1024_2013	2013-10-03 16:00:00	-409828.993006534	1940022.86515407
1024_2013	2013-10-04 00:00:00	-410540.975566705	1937055.84646768
1024_2013	2013-10-04 08:00:00	-408380.097103109	1935131.02930731
1024_2013	2013-10-04 16:00:00	-408100.406892814	1934783.34040662
1024_2013	2013-10-05 00:00:00	-410933.221233446	1939382.57426528
1024_2013	2013-10-05 08:00:00	-412430.43552335	1943753.94953307
1024_2013	2013-10-05 16:00:00	-410352.021390711	1942723.94320967
1024_2013	2013-10-06 00:00:00	-409920.66736959	1946230.84281597
1024_2013	2013-10-06 08:00:00	-408181.192452668	1947193.77827706
1024_2013	2013-10-06 16:00:00	-406586.819318249	1945504.63812316
1024_2013	2013-10-07 00:01:00	-405402.907690794	1947048.27357979
1024_2013	2013-10-07 08:00:00	-404739.299739331	1949656.21537259
1024_2013	2013-10-07 16:01:00	-403867.672334535	1950869.32085667
1024_2013	2013-10-08 00:00:00	-403759.203909846	1952671.16259495
1024_2013	2013-10-08 08:02:00	-403801.208481513	1951206.06213638
1024_2013	2013-10-08 16:00:00	-404272.618723114	1950878.49985032
1024_2013	2013-10-09 00:00:00	-407108.357982918	1949512.35881076
1024_2013	2013-10-09 08:00:00	-407185.582628757	1945137.84028955
1024_2013	2013-10-09 16:00:00	-406568.284491084	1942876.36662298
1024_2013	2013-10-10 00:01:00	-416948.022022619	1943600.75298003
1024_2013	2013-10-10 08:00:00	-418960.597003991	1944991.88571662
1024_2013	2013-10-10 16:00:00	-419351.770325886	1945001.13229216
1024_2013	2013-10-11 00:00:00	-420966.89154601	1954333.17304511
1024_2013	2013-10-11 08:00:00	-422377.898615563	1961403.30232817
1024_2013	2013-10-11 16:00:00	-420120.41253509	1961867.36618516
1024_2013	2013-10-12 00:00:00	-418703.597256183	1964323.23615979
1024_2013	2013-10-12 08:00:00	-417926.979900036	1965497.82569959
1024_2013	2013-10-12 16:00:00	-417572.936477633	1965917.09751233
1024_2013	2013-10-13 00:00:00	-418648.299593912	1970510.03403141
1024_2013	2013-10-13 08:00:00	-421471.439041604	1972236.82164932
1024_2013	2013-10-13 16:00:00	-421529.396946618	1971822.224473
1024_2013	2013-10-14 00:00:00	-423707.93605144	1973417.35317296
1024_2013	2013-10-14 08:00:00	-424206.554223542	1975031.31485344
1024_2013	2013-10-14 16:00:00	-423208.597802673	1975180.11382933
1024_2013	2013-10-15 00:00:00	-425062.947142933	1983366.30988774
1024_2013	2013-10-15 08:00:00	-425253.635847154	1987165.96237848
1024_2013	2013-10-15 16:00:00	-424952.119659427	1989015.30062654
1024_2013	2013-10-16 00:00:00	-416461.032029566	1993178.44452606
1024_2013	2013-10-16 08:00:00	-413966.041359432	1994818.7026023
1024_2013	2013-10-16 16:00:00	-413019.059338364	1995784.63156057
1024_2013	2013-10-17 00:00:00	-411357.761234643	1999653.64301361
1024_2013	2013-10-17 08:00:00	-409961.338377599	2001303.63514363
1024_2013	2013-10-17 16:00:00	-409708.584027703	2002803.93014354
1024_2013	2013-10-18 00:00:00	-406170.837911979	2006976.14667251
1024_2013	2013-10-18 08:00:00	-409112.166760923	2009278.04185073
1024_2013	2013-10-18 16:00:00	-409667.317444177	2010147.05234588
1024_2013	2013-10-19 00:00:00	-408239.786629459	1999025.11351099
1024_2013	2013-10-19 08:00:00	-408623.106978111	1994199.89374057
1024_2013	2013-10-19 16:00:00	-408898.82750062	1993375.27351587
1024_2013	2013-10-20 00:00:00	-408861.555638876	1992024.47329311
1024_2013	2013-10-20 08:00:00	-409003.963295886	1991708.85773006
1024_2013	2013-10-20 16:00:00	-408723.123710169	1991725.68702509
1024_2013	2013-10-21 00:00:00	-408734.78482107	1989805.47459091
1024_2013	2013-10-21 08:00:00	-410481.857141986	1988522.02704747
1024_2013	2013-10-21 16:00:00	-410762.246385865	1988841.63211609
1024_2013	2013-10-22 00:00:00	-411789.285646621	1987790.19563967
1024_2013	2013-10-22 08:00:00	-414644.210057905	1988930.18696525
1024_2013	2013-10-22 16:02:00	-415495.404439031	1988930.69448518
1024_2013	2013-10-23 00:00:00	-419859.520552387	1986318.36839672
1024_2013	2013-10-25 08:00:00	-426253.227020849	1982718.62101061
1024_2013	2013-10-25 16:00:00	-426565.192420795	1982332.76551288
1024_2013	2013-10-26 00:01:00	-427511.441239385	1984284.73546397
1024_2013	2013-10-26 08:00:00	-427263.675459236	1987171.88964526
1024_2013	2013-10-26 16:01:00	-427763.050116036	1987978.82181624
1024_2013	2013-10-27 00:00:00	-427026.945650628	1989983.49149878
1024_2013	2013-10-27 08:00:00	-425919.076245893	1989363.50552751
1024_2013	2013-10-27 16:01:00	-425752.584616855	1987289.41238188
1024_2013	2013-10-28 00:01:00	-426757.747206183	1986037.02423423
1024_2013	2013-10-28 08:00:00	-425839.563346036	1984839.87220691
1024_2013	2013-10-28 16:00:00	-426002.392856341	1984749.02813473
1024_2013	2013-10-29 00:00:00	-426800.958687672	1984841.00330374
1024_2013	2013-10-29 08:01:00	-426659.576249491	1986291.49429553
1024_2013	2013-10-29 16:00:00	-425768.207159863	1991023.94150643
1024_2013	2013-10-30 00:00:00	-426317.289405564	1996127.99847252
1024_2013	2013-10-30 08:00:00	-426396.765832594	1997486.53818762
1024_2013	2013-10-30 16:00:00	-426359.86591259	1998144.51599946
1024_2013	2013-11-02 00:00:00	-423455.414601343	2002560.6520392
1024_2013	2013-11-02 08:00:00	-421260.158814125	2000979.87458635
1024_2013	2013-11-02 16:00:00	-420255.449027692	1999156.19767494
1024_2013	2013-11-03 00:00:00	-421806.44088201	1998504.4945796
1024_2013	2013-11-03 07:01:00	-423302.304421295	1998912.52732223
1024_2013	2013-11-03 15:00:00	-421416.702776334	1998186.37260384
1024_2013	2013-11-03 23:00:00	-422975.554757621	2001151.61706942
1024_2013	2013-11-04 07:00:00	-422817.463106638	2002002.77131408
1024_2013	2013-11-04 15:00:00	-420668.623726163	2000083.43749495
1024_2013	2013-11-04 23:00:00	-422337.544854238	1998449.74064366
1024_2013	2013-11-05 07:00:00	-422985.800438788	1998970.54012984
1024_2013	2013-11-05 15:00:00	-423336.680543226	1999004.20365407
1024_2013	2013-11-05 23:00:00	-424429.385065249	1998938.53340266
1024_2013	2013-11-06 07:00:00	-424191.910638554	1999527.66540062
1024_2013	2013-11-06 15:00:00	-424348.026906497	1999647.52269704
1024_2013	2013-11-06 23:00:00	-426650.271111446	2000064.08613062
1024_2013	2013-11-07 07:00:00	-416078.515737724	2001955.29338508
1024_2013	2013-11-07 15:00:00	-414815.469965959	2000460.97680052
1024_2013	2013-11-07 23:00:00	-415414.996002994	2000713.12354126
1024_2013	2013-11-08 07:01:00	-416775.440651157	1995887.86682487
1024_2013	2013-11-08 15:01:00	-420218.795713115	1995660.74236159
1024_2013	2013-11-08 23:00:00	-424272.743458298	1999164.90512279
1024_2013	2013-11-09 07:00:00	-424412.647772262	1998926.36564645
1024_2013	2013-11-09 15:01:00	-424790.101319	1999397.04249044
1024_2013	2013-11-09 23:00:00	-423895.940296275	1998934.83999429
1024_2013	2013-11-10 07:00:00	-425616.273727899	2000330.13797823
1024_2013	2013-11-10 15:00:00	-426613.788435197	2000279.72202301
1024_2013	2013-11-10 23:01:00	-430363.790368744	1994802.03030968
1024_2013	2013-11-11 07:00:00	-420643.745516083	1973980.02534004
1024_2013	2013-11-11 15:00:00	-419167.005370077	1968874.46731056
1024_2013	2013-11-11 23:00:00	-417936.784801477	1955724.94320669
1024_2013	2013-11-12 07:01:00	-410799.193311765	1943788.65071103
1024_2013	2013-11-12 15:00:00	-403806.906496903	1930992.25654165
1024_2013	2013-11-12 23:00:00	-391659.937321658	1923225.85259129
1024_2013	2013-11-13 07:00:00	-391223.944707227	1923253.08297693
1024_2013	2013-11-13 15:00:00	-389951.351070959	1923859.18919457
1024_2013	2013-11-13 23:00:00	-391482.502862818	1923192.10201732
1024_2013	2013-11-14 07:00:00	-391776.125949207	1923347.39212168
1024_2013	2013-11-14 15:01:00	-392000.050332804	1923262.47983646
1024_2013	2013-11-14 23:00:00	-393074.040602687	1924562.51310364
1024_2013	2013-11-15 07:00:00	-374363.012775346	1924769.51186337
1024_2013	2013-11-15 15:02:00	-365425.419928655	1912587.65553738
1024_2013	2013-11-15 23:00:00	-366820.983864799	1899614.02371034
1024_2013	2013-11-16 07:00:00	-366030.629870589	1895075.810919
1024_2013	2013-11-16 15:00:00	-365992.707912118	1890757.1073639
1024_2013	2013-11-16 23:01:00	-360044.423776661	1878603.19866822
1024_2013	2013-11-17 07:00:00	-350985.577674393	1860951.92498579
1024_2013	2013-11-17 15:00:00	-349955.56130652	1856208.34250668
1024_2013	2013-11-17 23:00:00	-347947.611504784	1844768.15607283
1024_2013	2013-11-18 07:00:00	-355679.540524864	1839968.42366748
1024_2013	2013-11-18 15:00:00	-351000.863269155	1846195.39472742
1024_2013	2013-11-18 23:00:00	-349766.868015799	1847058.24761687
1024_2013	2013-11-19 07:00:00	-348944.942931286	1847652.86335433
1024_2013	2013-11-19 15:00:00	-347183.92152878	1848463.94881305
1024_2013	2013-11-19 23:00:00	-335047.762250151	1845402.31625343
1024_2013	2013-11-20 07:00:00	-334407.013575255	1845589.06055938
1024_2013	2013-11-20 15:00:00	-333529.489735588	1845163.53493595
1024_2013	2013-11-20 23:00:00	-326286.481220024	1841466.34338362
1024_2013	2013-11-21 07:00:00	-324349.114650075	1840331.97691713
1024_2013	2013-11-21 15:00:00	-315809.285362648	1835628.45342851
1024_2013	2013-11-21 23:00:00	-307530.85221241	1829414.69340968
1024_2013	2013-11-22 07:00:00	-305801.719127682	1827336.58652192
1024_2013	2013-11-22 15:00:00	-303710.687350695	1825769.62552661
1024_2013	2013-11-22 23:00:00	-300217.260688627	1820992.43023085
1024_2013	2013-11-23 07:00:00	-298858.449739076	1821028.6930416
1024_2013	2013-11-23 15:00:00	-298927.130203149	1821237.00533799
1024_2013	2013-11-23 23:00:00	-297548.940971287	1821118.43425059
1024_2013	2013-11-24 07:00:00	-297142.166923599	1820003.38514215
1024_2013	2013-11-24 15:00:00	-299102.622767388	1815008.32008587
1024_2013	2013-11-24 23:00:00	-297576.388462277	1801949.47895635
1024_2013	2013-11-25 07:00:00	-296934.987998891	1794592.01392237
1024_2013	2013-11-25 15:00:00	-296621.76668244	1792708.63945459
1024_2013	2013-11-25 23:00:00	-296362.36115827	1791790.50252978
1024_2013	2013-11-26 07:00:00	-296266.642674033	1788844.00312891
1024_2013	2013-11-26 15:00:00	-296070.080440658	1788882.28879976
1024_2013	2013-11-26 23:00:00	-297369.776602438	1785794.49553663
1025_2011	2011-09-03 00:00:00	-359079.4042	2145801.341
1025_2011	2011-09-03 08:00:00	-359152.0729	2145858.971
1025_2011	2011-09-03 16:00:00	-364675.1319	2145236.306
1025_2011	2011-09-04 00:00:00	-371872.4597	2141973.722
1025_2011	2011-09-04 08:00:00	-374744.3743	2139013.561
1025_2011	2011-09-04 16:00:00	-379776.2338	2135922.154
1025_2011	2011-09-05 00:00:00	-386943.2927	2128317.004
1025_2011	2011-09-05 08:00:00	-389446.0339	2124652.984
1025_2011	2011-09-05 16:00:00	-391421.195	2120979.647
1025_2011	2011-09-06 00:00:00	-393166.7358	2117837.529
1025_2011	2011-09-06 08:00:00	-393320.4524	2116108.585
1025_2011	2011-09-06 16:00:00	-393623.3315	2109079.094
1025_2011	2011-09-07 00:00:00	-398366.7199	2100745.277
1025_2011	2011-09-07 08:00:00	-399688.2509	2100547.63
1025_2011	2011-09-07 16:00:00	-403428.9219	2092422.023
1025_2011	2011-09-08 00:00:00	-403988.9825	2088633.479
1025_2011	2011-09-08 08:00:00	-403940.1801	2086258.83
1025_2011	2011-09-08 16:00:00	-403774.7298	2078603.938
1025_2011	2011-09-09 00:00:00	-407165.5969	2078005.7
1025_2011	2011-09-09 08:00:00	-407832.0039	2075957.283
1025_2011	2011-09-09 16:00:00	-413812.2881	2066304.46
1025_2011	2011-09-10 00:00:00	-417242.3241	2057975.4
1025_2011	2011-09-10 08:00:00	-418478.431	2055532.951
1025_2011	2011-09-10 16:00:00	-417098.5472	2047191.301
1025_2011	2011-09-11 00:00:00	-414085.2755	2038844.898
1025_2011	2011-09-11 08:00:00	-414236.0433	2037667.174
1025_2011	2011-09-11 16:00:00	-412585.4962	2031639.989
1025_2011	2011-09-12 00:00:00	-412061.8628	2023658.397
1025_2011	2011-09-12 08:00:00	-411147.5547	2022639.525
1025_2011	2011-09-12 16:00:00	-409359.2792	2018438.235
1025_2011	2011-09-13 00:00:00	-408188.2239	2015836.667
1025_2011	2011-09-13 08:00:00	-407969.2109	2015295.606
1025_2011	2011-09-13 16:00:00	-400729.3078	2014639.669
1025_2011	2011-09-14 00:00:00	-400941.7878	2016590.225
1025_2011	2011-09-14 08:00:00	-400173.4424	2015615.816
1025_2011	2011-09-14 16:00:00	-399517.1558	2014676.959
1025_2011	2011-09-15 00:00:00	-400445.5364	2016154.162
1025_2011	2011-09-15 08:00:00	-401003.9931	2016311.163
1025_2011	2011-09-15 16:00:00	-392830.3198	2024982.521
1025_2011	2011-09-16 00:00:00	-392677.8757	2024116.728
1025_2011	2011-09-16 08:00:00	-392108.319	2023374.29
1025_2011	2011-09-16 16:00:00	-386196.7496	2029778.122
1025_2011	2011-09-17 00:00:00	-385862.4224	2030815.062
1025_2011	2011-09-17 08:00:00	-385560.538	2031041.641
1025_2011	2011-09-17 16:00:00	-391874.0783	2044307.804
1025_2011	2011-09-18 00:00:00	-399968.6393	2054130.713
1025_2011	2011-09-18 08:00:00	-400529.0505	2054145.124
1025_2011	2011-09-18 16:00:00	-410446.5341	2065970.527
1025_2011	2011-09-19 00:00:00	-410301.3652	2062782.657
1025_2011	2011-09-19 08:00:00	-407324.1293	2062808.764
1025_2011	2011-09-19 16:00:00	-406076.2274	2061846.693
1025_2011	2011-09-20 00:00:00	-405481.1857	2063763.237
1025_2011	2011-09-20 08:00:00	-403713.3619	2065420.388
1025_2011	2011-09-20 16:00:00	-405185.3316	2060228.132
1025_2011	2011-09-21 00:00:00	-403472.5562	2058767.192
1025_2011	2011-09-21 08:00:00	-403257.7115	2058946.717
1025_2011	2011-09-21 16:00:00	-409285.901	2057152.436
1025_2011	2011-09-22 00:00:00	-414962.1288	2050075.386
1025_2011	2011-09-22 08:00:00	-416545.3803	2049066.287
1025_2011	2011-09-22 16:00:00	-417811.2246	2042046.402
1025_2011	2011-09-23 00:00:00	-421732.8781	2036369.683
1025_2011	2011-09-23 08:00:00	-422467.8935	2034598.691
1025_2011	2011-09-23 16:00:00	-425171.2754	2033715.195
1025_2011	2011-09-24 00:00:00	-429006.8208	2028606.545
1025_2011	2011-09-24 08:00:00	-429466.5395	2027985.483
1025_2011	2011-09-24 16:00:00	-429816.9351	2023675.074
1025_2011	2011-09-25 00:00:00	-432474.4043	2018384.815
1025_2011	2011-09-25 08:00:00	-430910.3141	2017651.946
1025_2011	2011-09-25 16:00:00	-425478.1836	2012202.667
1025_2011	2011-09-26 00:00:00	-424934.2129	2010245.062
1025_2011	2011-09-26 08:00:00	-423955.8637	2009462.006
1025_2011	2011-09-26 16:00:00	-419357.9556	2007509.186
1025_2011	2011-09-27 00:00:00	-416403.9366	2005981.811
1025_2011	2011-09-27 08:00:00	-415585.2091	2005446.822
1025_2011	2011-09-27 16:00:00	-414828.1759	1999068.543
1025_2011	2011-09-28 00:00:00	-416921.0696	1998148.409
1025_2011	2011-09-28 08:00:00	-417388.4791	1997746.955
1025_2011	2011-09-28 16:00:00	-417594.7076	1997681.429
1025_2011	2011-09-29 00:00:00	-420152.6068	1998303.627
1025_2011	2011-09-29 08:00:00	-420806.5058	1997997.802
1025_2011	2011-09-29 16:00:00	-423477.1986	1998486.214
1025_2011	2011-09-30 00:00:00	-424328.4314	2000336.059
1025_2011	2011-09-30 08:00:00	-424113.9343	2001361.414
1025_2011	2011-09-30 16:00:00	-422629.9594	1998300.765
1025_2011	2011-10-01 00:00:00	-421405.8592	1998328.147
1025_2011	2011-10-01 08:00:00	-421386.8551	1997565.672
1025_2011	2011-10-01 16:00:00	-419047.5791	1997734.587
1025_2011	2011-10-02 00:00:00	-418956.6287	1996057.786
1025_2011	2011-10-02 08:00:00	-421019.256	2000433.365
1025_2011	2011-10-02 16:00:00	-421198.784	2005248.041
1025_2011	2011-10-03 00:00:00	-421508.7628	2004737.032
1025_2011	2011-10-03 08:00:00	-422131.1754	2004878.988
1025_2011	2011-10-03 16:00:00	-422975.2629	2007371.439
1025_2011	2011-10-04 00:00:00	-422762.8288	2009117.861
1025_2011	2011-10-04 08:00:00	-422172.7496	2009355.484
1025_2011	2011-10-04 16:00:00	-422976.7983	2014408.461
1025_2011	2011-10-05 00:00:00	-421243.3067	2016337.487
1025_2011	2011-10-05 08:00:00	-420340.0229	2015778.339
1025_2011	2011-10-05 16:00:00	-419285.3947	2019722.789
1025_2011	2011-10-06 00:00:00	-421525.8156	2022886.537
1025_2011	2011-10-06 08:00:00	-422837.031	2023863.996
1025_2011	2011-10-06 16:00:00	-428472.1072	2028216.411
1025_2011	2011-10-07 00:00:00	-429915.5806	2027362.913
1025_2011	2011-10-07 08:00:00	-429678.4861	2026662.808
1025_2011	2011-10-07 16:00:00	-430001.0516	2026597.363
1025_2011	2011-10-08 00:00:00	-429243.3409	2025720.771
1025_2011	2011-10-08 08:00:00	-429078.6387	2024310.938
1025_2011	2011-10-08 16:00:00	-431412.8573	2021403.105
1025_2011	2011-10-09 00:00:00	-433655.5207	2020270.704
1025_2011	2011-10-09 08:00:00	-434805.6259	2019324.728
1025_2011	2011-10-09 16:00:00	-437312.078	2016533.123
1025_2011	2011-10-10 00:00:00	-439822.3663	2016370.082
1025_2011	2011-10-10 08:00:00	-440805.963	2015707.635
1025_2011	2011-10-10 16:00:00	-441414.1849	2016438.847
1025_2011	2011-10-11 00:00:00	-443944.384	2017504.794
1025_2011	2011-10-11 08:00:00	-444402.1429	2017876.13
1025_2011	2011-10-11 16:00:00	-445851.5325	2017241.448
1025_2011	2011-10-12 00:00:00	-444333.7555	2016614.111
1025_2011	2011-10-12 08:00:00	-441684.9307	2017107.195
1025_2011	2011-10-12 16:00:00	-442334.1485	2017739.448
1025_2011	2011-10-13 00:00:00	-431360.0322	2016413.684
1025_2011	2011-10-13 08:00:00	-425462.4739	2011142.739
1025_2011	2011-10-13 16:00:00	-424306.7305	2007563.506
1025_2011	2011-10-14 00:00:00	-425001.7546	2005226.8
1025_2011	2011-10-14 08:00:00	-427747.8372	2002731.147
1025_2011	2011-10-14 16:00:00	-428158.6108	1995589.752
1025_2011	2011-10-15 00:00:00	-425687.5879	1997435.824
1025_2011	2011-10-15 08:00:00	-424146.2762	2001270.073
1025_2011	2011-10-15 16:00:00	-426927.8737	2004779.488
1025_2011	2011-10-16 00:00:00	-429524.1119	2007956.178
1025_2011	2011-10-16 08:00:00	-429698.3125	2008194.497
1025_2011	2011-10-16 16:00:00	-432766.0557	2011101.357
1025_2011	2011-10-17 00:00:00	-433912.071	2012789.309
1025_2011	2011-10-17 08:00:00	-431862.8444	2012519.588
1025_2011	2011-10-17 16:00:00	-427873.3118	2013030.295
1025_2011	2011-10-18 00:00:00	-426164.752	2011865.138
1025_2011	2011-10-18 08:00:00	-420444.029	2015870.834
1025_2011	2011-10-18 16:00:00	-418665.2981	2017726.936
1025_2011	2011-10-19 00:00:00	-415905.8046	2016727.576
1025_2011	2011-10-19 08:00:00	-414301.0376	2016450.201
1025_2011	2011-10-19 16:00:00	-412859.1973	2018253.544
1025_2011	2011-10-20 00:00:00	-409915.0506	2018260.696
1025_2011	2011-10-20 08:00:00	-409455.0565	2017511.145
1025_2011	2011-10-20 16:00:00	-408109.4866	2020415.584
1025_2011	2011-10-21 00:00:00	-408124.3017	2024719.651
1025_2011	2011-10-21 08:00:00	-411263.707	2025998.808
1025_2011	2011-10-21 16:00:00	-413958.432	2030490.542
1025_2011	2011-10-22 00:00:00	-415713.2643	2032962.065
1025_2011	2011-10-22 08:00:00	-417006.8631	2034318.569
1025_2011	2011-10-22 16:00:00	-422433.992	2039829.43
1025_2011	2011-10-23 00:00:00	-430378.4924	2046158.245
1025_2011	2011-10-23 08:00:00	-432427.1164	2048554.552
1025_2011	2011-10-23 16:00:00	-438815.6838	2045382.545
1025_2011	2011-10-24 00:00:00	-443970.0186	2040724.933
1025_2011	2011-10-24 08:00:00	-448975.6873	2040725.579
1025_2011	2011-10-24 16:00:00	-452440.202	2039539.177
1025_2011	2011-10-25 00:00:00	-457606.2774	2039677.264
1025_2011	2011-10-25 08:00:00	-463051.5462	2039852.275
1025_2011	2011-10-25 16:00:00	-474552.9091	2049088.882
1025_2011	2011-10-26 00:00:00	-483704.5653	2056369.084
1025_2011	2011-10-26 08:00:00	-486751.1352	2057341.007
1025_2011	2011-10-26 16:00:00	-490291.2727	2058742.325
1025_2011	2011-10-27 00:00:00	-494003.5607	2063584.598
1025_2011	2011-10-27 08:00:00	-494703.0274	2064935.88
1025_2011	2011-10-27 16:00:00	-494912.9861	2066362.748
1025_2011	2011-10-28 00:00:00	-496631.0925	2069780.147
1025_2011	2011-10-28 08:00:00	-496829.9964	2072700.414
1025_2011	2011-10-28 16:00:00	-499355.0516	2074887.817
1025_2011	2011-10-29 00:00:00	-498978.0272	2076092.261
1025_2011	2011-10-29 08:00:00	-498885.9646	2077869.579
1025_2011	2011-10-29 16:00:00	-499075.5185	2078743.461
1025_2011	2011-10-30 00:00:00	-499169.6379	2079243.055
1025_2011	2011-10-30 08:00:00	-498995.3633	2080214.257
1025_2011	2011-10-30 16:00:00	-500005.8495	2081923.757
1025_2011	2011-10-31 00:00:00	-500116.1696	2083776.661
1025_2011	2011-10-31 08:00:00	-500339.2388	2085447.882
1025_2011	2011-10-31 16:00:00	-500300.5085	2089482.058
1025_2011	2011-11-01 00:00:00	-500312.5108	2094132.747
1025_2011	2011-11-01 08:00:00	-500187.9279	2095180.16
1025_2011	2011-11-01 16:00:00	-499756.983	2096142.103
1025_2011	2011-11-02 00:00:00	-500568.3533	2095472.338
1025_2011	2011-11-02 08:00:00	-500428.7414	2095581.479
1025_2011	2011-11-02 16:00:00	-499247.7432	2096607.416
1025_2011	2011-11-03 00:00:00	-500881.7628	2094286.11
1025_2011	2011-11-03 08:00:00	-500241.4949	2093811.103
1025_2011	2011-11-03 16:00:00	-499172.3237	2093382.536
1025_2011	2011-11-04 00:00:00	-502064.1053	2084232.057
1025_2011	2011-11-04 08:00:00	-503450.4645	2081767.462
1025_2011	2011-11-04 16:00:00	-503460.8941	2077967.768
1025_2011	2011-11-05 00:00:00	-500267.2901	2077823.637
1025_2011	2011-11-05 08:00:00	-497803.0505	2076301.953
1025_2011	2011-11-05 16:00:00	-495737.8473	2074778.155
1025_2011	2011-11-06 00:00:00	-493446.2752	2069975.071
1025_2011	2011-11-06 08:00:00	-490843.1055	2066671.604
1025_2011	2011-11-06 16:00:00	-488462.5424	2064809.182
1025_2011	2011-11-06 23:00:00	-483997.6141	2056160.331
1025_2011	2011-11-07 07:00:00	-482724.6068	2055695.504
1025_2011	2011-11-07 15:00:00	-474356.8848	2050163.165
1025_2011	2011-11-07 23:00:00	-465088.2066	2041696.689
1025_2011	2011-11-08 07:00:00	-463046.5387	2038522.36
1025_2011	2011-11-08 15:00:00	-457091.1868	2032563.773
1025_2011	2011-11-08 23:00:00	-450680.298	2027741.067
1025_2011	2011-11-09 07:00:00	-446989.7717	2025941.527
1025_2011	2011-11-09 15:00:00	-443451.4856	2022333.905
1025_2011	2011-11-09 23:00:00	-426028.5536	2011354.047
1025_2011	2011-11-10 07:00:00	-423601.9479	2007456.66
1025_2011	2011-11-10 15:00:00	-420956.5725	2000702.752
1025_2011	2011-11-24 23:00:00	-266816.6304	1830248.572
1025_2011	2011-11-25 07:00:00	-267521.6969	1817968.142
1025_2011	2011-11-25 15:00:00	-266099.498	1809502.027
1025_2011	2011-11-25 23:00:00	-265382.8673	1806140.982
1025_2011	2011-11-26 07:00:00	-265393.1626	1806113.078
1025_2011	2011-11-28 07:00:00	-261586.5067	1793575.471
1025_2011	2011-11-28 15:00:00	-262165.3349	1787547.135
1025_2011	2011-11-28 23:00:00	-262910.3616	1784629.927
1025_2011	2011-11-29 07:00:00	-262734.0572	1783492.689
1025_2011	2011-11-29 15:00:00	-263044.9454	1771292.216
1025_2011	2011-11-29 23:00:00	-262433.3231	1766808.145
1025_2011	2011-11-30 07:00:00	-261125.0614	1761870.777
1025_2011	2011-11-30 15:00:00	-259618.3421	1750806.463
1025_2011	2011-11-30 23:00:00	-258409.9254	1747941.16
1025_2011	2011-12-01 07:00:00	-257197.8006	1744663.545
1025_2012	2012-09-18 00:00:00	-177319.4206	1957578.309
1025_2012	2012-09-18 08:01:00	-180222.282	1955711.403
1025_2012	2012-09-18 16:01:00	-176235.4952	1941172.222
1025_2012	2012-09-19 00:00:00	-175794.3712	1938494.39
1025_2012	2012-09-19 08:00:00	-176207.4048	1935401.543
1025_2012	2012-09-19 16:00:00	-177749.7252	1928572.657
1025_2012	2012-09-20 00:01:00	-177246.2181	1925966.263
1025_2012	2012-09-20 08:00:00	-177023.9455	1926362.66
1025_2012	2012-09-20 16:01:00	-184614.8011	1913147.335
1025_2012	2012-09-21 00:00:00	-186168.2703	1907539.54
1025_2012	2012-09-21 08:00:00	-186730.8849	1907442.083
1025_2012	2012-09-21 16:00:00	-188558.4116	1895197.156
1025_2012	2012-09-22 00:00:00	-187250.4295	1885162.479
1025_2012	2012-09-22 08:00:00	-186821.1425	1885182.705
1025_2012	2012-09-22 16:01:00	-186361.2973	1883663.423
1025_2012	2012-09-23 00:00:00	-184982.074	1881025.752
1025_2012	2012-09-23 08:00:00	-184489.9977	1880889.611
1025_2012	2012-09-23 16:00:00	-187099.8127	1871493.809
1025_2012	2012-09-24 00:00:00	-192110.8788	1869362.249
1025_2012	2012-09-24 08:00:00	-192841.7289	1868674.442
1025_2012	2012-09-24 16:01:00	-197784.3029	1868668.873
1025_2012	2012-09-25 00:00:00	-198798.1423	1869511.509
1025_2012	2012-09-25 08:00:00	-198766.4687	1869079.258
1025_2012	2012-09-25 16:00:00	-198758.1902	1869594.756
1025_2012	2012-09-26 00:00:00	-197723.3962	1868894.126
1025_2012	2012-09-26 08:00:00	-198407.24	1869150.481
1025_2012	2012-09-26 16:00:00	-197407.0559	1869914.489
1025_2012	2012-09-27 00:00:00	-198167.602	1870328.824
1025_2012	2012-09-27 08:00:00	-198038.6994	1870320.119
1025_2012	2012-09-27 16:00:00	-198072.3725	1870723.754
1025_2012	2012-09-28 00:00:00	-198478.9605	1870512.312
1025_2012	2012-09-28 08:00:00	-198539.2635	1870296.614
1025_2012	2012-09-28 16:00:00	-198156.4515	1870719.858
1025_2012	2012-09-29 00:00:00	-197627.3996	1870884.899
1025_2012	2012-09-29 08:00:00	-198582.764	1870385.622
1025_2012	2012-09-29 16:00:00	-198779.1412	1870016.7
1025_2012	2012-09-30 00:00:00	-198316.0386	1868752.514
1025_2012	2012-09-30 08:00:00	-198183.394	1869192.696
1025_2012	2012-09-30 16:00:00	-195591.1555	1863371.147
1025_2012	2012-10-01 00:01:00	-197928.7312	1857783.141
1025_2012	2012-10-01 08:00:00	-198958.6593	1853684.718
1025_2012	2012-10-01 16:00:00	-201086.0805	1850062.156
1025_2012	2012-10-02 00:00:00	-203629.5724	1845876.168
1025_2012	2012-10-02 08:00:00	-205181.9048	1844042.137
1025_2012	2012-10-02 16:00:00	-209995.1857	1836106.115
1025_2012	2012-10-03 00:00:00	-211120.9853	1829805.063
1025_2012	2012-10-03 08:00:00	-210972.2382	1828034.098
1025_2012	2012-10-03 16:00:00	-212597.7488	1823997.089
1025_2012	2012-10-04 00:00:00	-214210.8848	1814179.007
1025_2012	2012-10-04 08:00:00	-213574.6336	1810467.784
1025_2012	2012-10-04 16:00:00	-214815.6849	1806172.617
1025_2012	2012-10-05 00:00:00	-213240.9982	1803178.8
1025_2012	2012-10-05 08:00:00	-213355.2289	1800362.914
1025_2012	2012-10-05 16:00:00	-215372.3078	1795786.925
1025_2012	2012-10-06 00:00:00	-218011.8325	1793822.621
1025_2012	2012-10-06 08:01:00	-219339.1615	1792674.184
1025_2012	2012-10-06 16:00:00	-226998.7042	1783596.296
1025_2012	2012-10-07 00:00:00	-234744.9336	1773973.85
1025_2012	2012-10-07 08:00:00	-237910.5294	1771690.631
1025_2012	2012-10-07 16:00:00	-243017.9301	1769076.152
1025_2012	2012-10-08 00:00:00	-245588.7786	1767308.253
1025_2012	2012-10-08 08:00:00	-247616.2299	1766571.689
1025_2012	2012-10-08 16:00:00	-253468.3177	1766872.217
1025_2012	2012-10-09 00:00:00	-257201.0241	1767560.012
1025_2012	2012-10-09 08:00:00	-258704.5993	1768052.23
1025_2012	2012-10-09 16:00:00	-264440.2222	1766599.206
1025_2012	2012-10-11 16:00:00	-289066.5885	1754289.701
1025_2012	2012-10-12 00:01:00	-290577.0489	1754298.778
1025_2012	2012-10-12 08:00:00	-290804.0923	1754253.296
1025_2012	2012-10-12 16:00:00	-291123.4043	1752824.145
1025_2012	2012-10-13 00:00:00	-296373.363	1749497.609
1025_2012	2012-10-13 08:00:00	-296878.4319	1749056.863
1025_2012	2012-10-13 16:00:00	-297488.963	1749826.957
1025_2012	2012-10-14 00:00:00	-299921.2428	1749853.557
1025_2012	2012-10-14 08:00:00	-300092.3061	1749937.62
1025_2012	2012-10-14 16:00:00	-313710.6223	1748202.287
1025_2012	2012-10-17 00:00:00	-315106.1081	1739599.567
1025_2012	2012-10-17 08:00:00	-314399.7409	1740632.401
1025_2012	2012-10-17 16:00:00	-314241.3528	1741279.302
1025_2012	2012-10-18 00:00:00	-314588.0891	1740863.161
1025_2012	2012-10-18 08:00:00	-313991.0191	1741964.92
1025_2012	2012-10-18 16:00:00	-316115.171	1742192.999
1025_2012	2012-10-19 00:00:00	-315821.5293	1742403.017
1025_2012	2012-10-19 08:00:00	-315679.0763	1742388.326
1025_2012	2012-10-19 16:00:00	-320615.9916	1739507.829
1025_2012	2012-10-20 00:00:00	-323887.8273	1734457.78
1025_2012	2012-10-20 08:00:00	-324499.7832	1732272.34
1025_2012	2012-10-20 16:00:00	-325606.6138	1730995.016
1025_2012	2012-10-21 00:00:00	-327442.3052	1730314.973
1025_2012	2012-10-21 08:00:00	-328338.5346	1731064.518
1025_2012	2012-10-21 16:00:00	-330803.2347	1731790.559
1025_2012	2012-10-22 00:00:00	-331201.1013	1731304.376
1025_2012	2012-10-22 08:00:00	-332351.5354	1731217.012
1025_2012	2012-10-22 16:00:00	-339332.1789	1730998.65
1025_2012	2012-10-23 00:00:00	-342622.655	1730911.521
1025_2012	2012-10-23 08:00:00	-343920.7304	1731816.781
1025_2012	2012-10-23 16:00:00	-350651.1532	1732250.457
1025_2012	2012-10-24 00:00:00	-354672.6862	1731595.402
1025_2012	2012-10-31 16:00:00	-416598.8502	1759855.977
1025_2012	2012-11-01 00:00:00	-418211.366	1759613.875
1025_2012	2012-11-01 08:00:00	-420582.5388	1760037.02
1025_2012	2012-11-01 16:00:00	-422052.475	1760597.621
1025_2013	2013-09-12 00:00:00	-153148.841154124	2015453.3435325
1025_2013	2013-09-12 08:00:00	-157671.801496327	2010578.89391536
1025_2013	2013-09-12 16:01:00	-160276.408776554	2011202.79245799
1025_2013	2013-09-13 00:00:00	-164587.01229245	2007990.4868791
1025_2013	2013-09-13 08:00:00	-163750.063293761	2001338.06675538
1025_2013	2013-09-13 16:00:00	-165031.956589493	1998206.17342543
1025_2013	2013-09-14 00:00:00	-168642.348077425	1990853.45987573
1025_2013	2013-09-14 08:00:00	-175262.719707012	1985211.58651096
1025_2013	2013-09-14 16:00:00	-176373.930332254	1979833.25960307
1025_2013	2013-09-15 00:00:00	-180101.643357953	1972675.99918061
1025_2013	2013-09-15 08:00:00	-180044.933381886	1970967.02804858
1025_2013	2013-09-15 16:01:00	-180696.465512717	1971761.14152862
1025_2013	2013-09-16 00:00:00	-188202.889930359	1971926.05993399
1025_2013	2013-09-16 08:00:00	-194587.275338189	1973834.84748156
1025_2013	2013-09-16 16:00:00	-195412.507397044	1973805.87128326
1025_2013	2013-09-17 00:00:00	-198719.425961655	1976123.49713536
1025_2013	2013-09-17 08:00:00	-205156.304793502	1979347.53057991
1025_2013	2013-09-17 16:00:00	-209177.591031918	1979861.71608285
1025_2013	2013-09-18 00:00:00	-218262.028581214	1982723.26715213
1025_2013	2013-09-18 08:01:00	-220736.27778978	1984059.89657842
1025_2013	2013-09-18 16:00:00	-220598.445759098	1984087.32551188
1025_2013	2013-09-19 00:01:00	-227198.620762008	1987786.89009696
1025_2013	2013-09-19 08:00:00	-236431.849812341	1989109.7683245
1025_2013	2013-09-19 16:01:00	-239108.953629175	1989383.58424045
1025_2013	2013-09-20 00:00:00	-242637.00337803	1989094.09948616
1025_2013	2013-09-20 08:00:00	-244095.104640979	1988552.33604796
1025_2013	2013-09-20 16:01:00	-244599.159830423	1988109.42455115
1025_2013	2013-09-21 00:01:00	-247522.198617194	1987229.34330426
1025_2013	2013-09-21 08:00:00	-248184.896564092	1987535.80008311
1025_2013	2013-09-21 16:00:00	-248595.996244045	1987657.99543714
1025_2013	2013-09-22 00:00:00	-252664.877878406	1988840.8021901
1025_2013	2013-09-22 08:00:00	-256309.180716679	1983653.1396518
1025_2013	2013-09-22 16:01:00	-256487.540218985	1982418.79047488
1025_2013	2013-09-23 00:01:00	-258903.764184608	1979727.55083615
1025_2013	2013-09-23 08:00:00	-259013.131259332	1978534.49810122
1025_2013	2013-09-23 16:00:00	-258745.242912568	1978242.63658413
1025_2013	2013-09-24 00:00:00	-260756.500566081	1976441.30987641
1025_2013	2013-09-24 08:00:00	-265516.216605116	1972538.45847129
1025_2013	2013-09-24 16:00:00	-265883.956706753	1971885.20145302
1025_2013	2013-09-25 00:01:00	-270201.263770751	1961821.89079793
1025_2013	2013-09-25 08:00:00	-274068.612730285	1951974.2104151
1025_2013	2013-09-25 16:00:00	-274264.576791023	1939553.93463379
1025_2013	2013-09-26 00:00:00	-276235.769860407	1927118.06708399
1025_2013	2013-09-26 08:00:00	-276753.450371111	1915055.25597377
1025_2013	2013-09-26 16:00:00	-275309.275318233	1910314.57956082
1025_2013	2013-09-27 00:00:00	-276793.006993684	1904694.7053669
1025_2013	2013-09-27 08:02:00	-267278.619958133	1905553.07151004
1025_2013	2013-09-27 16:00:00	-263395.708470244	1906297.83520901
1025_2013	2013-09-28 00:01:00	-256221.691627878	1900451.42716855
1025_2013	2013-09-28 08:00:00	-257052.163694061	1891513.0831609
1025_2013	2013-09-28 16:00:00	-257075.12032456	1891725.67483341
1025_2013	2013-09-29 00:00:00	-259181.537154236	1883549.12540446
1025_2013	2013-09-29 08:00:00	-260612.385939397	1878804.94462814
1025_2013	2013-09-29 16:01:00	-261710.236854415	1878204.1939888
1025_2013	2013-09-30 00:00:00	-264585.117677042	1872537.03448054
1025_2013	2013-09-30 08:00:00	-265979.571472287	1873965.29219737
1025_2013	2013-09-30 16:00:00	-267541.837691359	1873456.41265905
1025_2013	2013-10-01 00:00:00	-277906.221350947	1868291.11850804
1025_2013	2013-10-01 08:00:00	-281266.629956378	1868582.36961532
1025_2013	2013-10-01 16:00:00	-283335.527515846	1867775.40383161
1025_2013	2013-10-02 00:00:00	-292150.292028249	1863234.01583671
1025_2013	2013-10-02 08:00:00	-296175.012253145	1867557.00460012
1025_2013	2013-10-02 16:00:00	-295398.077699091	1870057.06704494
1025_2013	2013-10-03 00:00:00	-292199.940708377	1871825.94339616
1025_2013	2013-10-03 08:00:00	-289896.296785737	1872133.83565015
1025_2013	2013-10-03 16:01:00	-289017.395996798	1872238.74438557
1025_2013	2013-10-04 00:00:00	-285211.134656495	1870428.8709085
1025_2013	2013-10-04 08:00:00	-280567.946178003	1870843.31923169
1025_2013	2013-10-04 16:01:00	-282806.052437075	1870129.06933168
1025_2013	2013-10-05 00:00:00	-287362.082116731	1870820.85900126
1025_2013	2013-10-05 08:00:00	-287097.070577667	1874033.33343666
1025_2013	2013-10-05 16:00:00	-286289.291004986	1874318.40107364
1025_2013	2013-10-06 00:00:00	-284676.490567362	1874630.58236014
1025_2013	2013-10-06 08:00:00	-279784.420589693	1869753.10651914
1025_2013	2013-10-06 16:00:00	-278170.052592162	1870030.72975461
1025_2013	2013-10-07 00:00:00	-273877.765439585	1872078.58583288
1025_2013	2013-10-07 08:00:00	-268039.581664878	1871395.52150457
1025_2013	2013-10-07 16:00:00	-265302.079279554	1869930.60971016
1025_2013	2013-10-08 00:00:00	-254804.387261302	1869919.20781938
1025_2013	2013-10-08 08:00:00	-245517.051527846	1870122.56679988
1025_2013	2013-10-08 16:00:00	-241694.528600641	1869853.12692139
1025_2013	2013-10-09 00:00:00	-230001.292671295	1858994.05395389
1025_2013	2013-10-09 08:00:00	-227428.946358631	1851925.6766705
1025_2013	2013-10-09 16:00:00	-228124.94977004	1848726.34704733
1025_2013	2013-10-10 00:00:00	-229807.128733731	1840809.15194913
1025_2013	2013-10-10 08:00:00	-229869.041983326	1836727.41958167
1025_2013	2013-10-10 16:00:00	-228981.932806116	1834773.38161867
1025_2013	2013-10-11 00:00:00	-232822.856194725	1831970.75785325
1025_2013	2013-10-11 08:00:00	-239196.915504949	1823974.54492248
1025_2013	2013-10-11 16:00:00	-241473.809898478	1821227.82410604
1025_2013	2013-10-12 00:00:00	-247968.39238057	1815218.33142544
1025_2013	2013-10-12 08:00:00	-257434.291499226	1803464.82259201
1025_2013	2013-10-12 16:00:00	-264481.347896485	1794903.01486326
1025_2013	2013-10-13 00:00:00	-267205.198125803	1788977.94116101
1025_2013	2013-10-13 08:00:00	-266596.505777332	1785999.164221
1025_2013	2013-10-13 16:00:00	-266591.115310442	1784991.77366896
1025_2013	2013-10-14 00:00:00	-270907.893405714	1777405.29356872
1025_2013	2013-10-14 08:00:00	-277402.864111385	1772841.31849144
1025_2013	2013-10-14 16:00:00	-279709.237668306	1772036.11843154
1025_2013	2013-10-15 00:00:00	-288210.741685771	1767092.26420001
1025_2013	2013-10-15 08:00:00	-292409.28215283	1766063.11359093
1025_2013	2013-10-15 16:00:00	-293903.176713726	1765899.98659588
1025_2013	2013-10-16 00:00:00	-302860.342369958	1763216.63120491
1025_2013	2013-10-16 08:00:00	-310395.131596729	1763140.7315681
1025_2013	2013-10-16 16:00:00	-313309.912445795	1762680.58362674
1025_2013	2013-10-17 00:00:00	-318602.625987635	1762865.36298379
1025_2013	2013-10-17 08:00:00	-321982.292611599	1764124.75202412
1025_2013	2013-10-17 16:00:00	-322767.73904881	1764323.38588933
1025_2013	2013-10-18 00:00:00	-331697.284374545	1766073.17652668
1025_2013	2013-10-18 08:00:00	-335185.779920293	1765859.88330826
1025_2013	2013-10-18 16:00:00	-338132.066447844	1765744.04358256
1025_2013	2013-10-19 00:00:00	-341212.212123682	1763876.33903058
1025_2013	2013-10-19 08:00:00	-343676.801307636	1764038.53525158
1025_2013	2013-10-19 16:00:00	-345978.128384914	1764867.14079979
1025_2013	2013-10-20 00:01:00	-350368.600633107	1765995.53627938
1025_2013	2013-10-20 08:00:00	-351593.388463859	1764212.72818035
1025_2013	2013-10-20 16:01:00	-350859.623401622	1764050.93708581
1025_2013	2013-10-21 00:00:00	-352456.000844544	1766111.89104659
1025_2013	2013-10-21 08:00:00	-359659.362078634	1765849.50705701
1025_2013	2013-10-21 16:00:00	-359881.797764944	1764374.32732857
1025_2013	2013-10-22 00:00:00	-362768.645632537	1762917.45945862
1025_2013	2013-10-22 08:00:00	-363156.424344792	1762106.98077972
1025_2013	2013-10-22 16:00:00	-365009.715799814	1763676.56911994
1025_2013	2013-10-23 00:00:00	-369857.72380759	1766197.90335012
1025_2013	2013-10-23 08:00:00	-371054.731285592	1767326.07164119
1025_2013	2013-10-23 16:00:00	-373105.141315102	1766200.21929399
1025_2013	2013-10-24 00:00:00	-376249.453117271	1765721.32881733
1025_2013	2013-10-24 08:00:00	-379737.898712969	1765981.96101666
1025_2013	2013-10-24 16:00:00	-380973.848733367	1767128.85054762
1025_2013	2013-10-25 00:00:00	-384474.904232241	1766307.95798583
1025_2013	2013-10-25 08:00:00	-387970.254068577	1765991.21781214
1025_2013	2013-10-25 16:00:00	-388217.552024912	1766147.98992812
1025_2013	2013-10-28 00:00:00	-404163.03522906	1769886.81541776
1025_2013	2013-10-28 08:00:00	-404754.486413351	1768953.17734022
1025_2013	2013-10-28 16:00:00	-405015.916985548	1768968.72866331
1025_2013	2013-10-29 00:00:00	-410534.153390623	1764655.89005287
1025_2013	2013-10-29 08:00:00	-419060.667770683	1766514.56288835
1025_2013	2013-10-31 16:00:00	-422327.888333041	1759805.7639036
1025_2013	2013-11-01 00:00:00	-423506.845836104	1760008.12748199
1025_2013	2013-11-01 08:00:00	-424046.069518345	1759793.60962299
1025_2013	2013-11-01 16:00:00	-425264.353398667	1758824.48019306
1025_2013	2013-11-02 00:00:00	-426612.579489895	1757449.07398811
1036_2011	2011-10-04 00:00:00	-227073.8007	2202614.29
1036_2011	2011-10-04 08:00:00	-224294.5635	2202278.582
1036_2011	2011-10-04 16:00:00	-220694.272	2199197.903
1036_2011	2011-10-05 00:00:00	-205164.2605	2196935.359
1036_2011	2011-10-05 08:00:00	-200618.9419	2195474.977
1036_2011	2011-10-05 16:00:00	-193291.4158	2192642.515
1036_2011	2011-10-06 00:00:00	-185195.959	2189871.473
1036_2011	2011-10-06 08:00:00	-181794.3289	2189377.448
1036_2011	2011-10-06 16:00:00	-166102.6181	2186603.876
1036_2011	2011-10-07 00:00:00	-153804.1411	2184236.36
1036_2011	2011-10-07 08:00:00	-148963.3941	2183096.648
1036_2011	2011-10-07 16:00:00	-140498.9397	2180956.812
1036_2011	2011-10-08 00:00:00	-121226.582	2175413.818
1036_2011	2011-10-08 08:00:00	-111695.9513	2170107.469
1036_2011	2011-10-08 16:00:00	-96063.00197	2163851.088
1036_2011	2011-10-09 00:00:00	-82376.53053	2157975.133
1036_2011	2011-10-09 08:00:00	-71356.90266	2152070.871
1036_2011	2011-10-09 16:00:00	-60458.86793	2148407.706
1036_2011	2011-10-10 00:00:00	-54991.94999	2146266.525
1036_2011	2011-10-10 08:00:00	-50327.76281	2145238.552
1036_2011	2011-10-10 16:00:00	-39015.23927	2146447.036
1036_2011	2011-10-11 00:00:00	-30157.13521	2150545.544
1036_2011	2011-10-11 08:00:00	-26848.64751	2153806.83
1036_2011	2011-10-11 16:00:00	-11396.91616	2156953.826
1036_2011	2011-10-12 00:00:00	-5807.892623	2156435.125
1036_2011	2011-10-12 08:00:00	5588.302725	2155669.575
1036_2011	2011-10-12 16:00:00	17410.51016	2151026.393
1036_2011	2011-10-13 00:00:00	25640.72447	2147767.695
1036_2011	2011-10-13 08:00:00	32130.77067	2145702.808
1036_2011	2011-10-13 16:00:00	42281.44405	2134001.447
1036_2011	2011-10-14 00:00:00	51422.58434	2130918.711
1036_2011	2011-10-14 08:00:00	54232.42367	2129725.934
1036_2011	2011-10-14 16:00:00	62284.04552	2126836.959
1036_2011	2011-10-15 00:00:00	69236.79941	2123185.897
1036_2011	2011-10-15 08:00:00	70706.23884	2122420.14
1036_2011	2011-10-15 16:00:00	72799.29768	2121463.757
1036_2011	2011-10-16 00:00:00	72959.68855	2119007.963
1036_2011	2011-10-16 08:00:00	73159.4047	2119070.175
1036_2011	2011-10-16 16:00:00	78540.66722	2116155.876
1036_2011	2011-10-17 00:00:00	79100.66856	2115083.94
1036_2011	2011-10-17 08:00:00	79220.38972	2114917.094
1036_2011	2011-10-17 16:00:00	81831.96244	2111739.093
1036_2011	2011-10-18 00:00:00	81758.74934	2109445.944
1036_2011	2011-10-18 08:00:00	82078.20108	2109143.285
1036_2011	2011-10-18 16:00:00	84348.69279	2108332.935
1036_2011	2011-10-19 00:00:00	83321.44004	2107268.943
1036_2011	2011-10-19 08:00:00	82268.74004	2108268.657
1036_2011	2011-10-19 16:00:00	80655.78695	2109611.571
1036_2011	2011-10-20 00:00:00	79875.58214	2111121.84
1036_2011	2011-10-20 08:00:00	79620.42095	2111152.223
1036_2011	2011-10-20 16:00:00	79710.7572	2111041.298
1036_2011	2011-10-21 00:00:00	79879.58478	2111926.619
1036_2011	2011-10-21 08:00:00	79246.0681	2112627.278
1036_2011	2011-10-21 16:00:00	79907.39071	2113101.194
1036_2011	2011-10-22 00:00:00	80518.49926	2112570.421
1036_2011	2011-10-22 08:00:00	81057.98467	2112690.723
1036_2011	2011-10-22 16:00:00	81320.43205	2112301.06
1036_2011	2011-10-23 00:00:00	80075.29895	2112254.247
1036_2011	2011-10-23 08:00:00	79789.10621	2111923.936
1036_2011	2011-10-23 16:00:00	82782.80978	2111171.813
1036_2011	2011-10-24 00:00:00	83278.32037	2106065.198
1036_2011	2011-10-24 08:00:00	83191.12847	2106289.647
1036_2011	2011-10-24 16:00:00	88267.69127	2101100.519
1036_2011	2011-10-25 00:00:00	90946.41745	2100583.181
1036_2011	2011-10-25 08:00:00	92622.4565	2100365.417
1036_2011	2011-10-25 16:00:00	97328.69839	2100151.877
1036_2011	2011-10-26 00:00:00	97998.15225	2100024.419
1036_2011	2011-10-26 08:00:00	99198.5942	2100115.538
1036_2011	2011-10-26 16:00:00	107306.5565	2102954.563
1036_2011	2011-10-27 00:00:00	113376.3055	2102302.5
1036_2011	2011-10-27 08:00:00	114258.6503	2101951.233
1036_2011	2011-10-27 16:00:00	123029.4262	2101436.158
1036_2011	2011-10-28 00:00:00	126414.7176	2100227.803
1036_2011	2011-10-28 08:00:00	127435.6499	2099669.201
1036_2011	2011-10-28 16:00:00	132683.6306	2097665.643
1036_2011	2011-10-29 00:00:00	133550.355	2095376.326
1036_2011	2011-10-29 08:00:00	133394.5997	2097255.072
1036_2011	2011-10-29 16:00:00	135914.4578	2091407.551
1036_2011	2011-10-30 00:00:00	134278.4045	2086679.607
1036_2011	2011-10-30 08:00:00	132557.9069	2087524.506
1036_2011	2011-10-30 16:00:00	129431.8629	2085922.99
1036_2011	2011-10-31 00:00:00	129478.6285	2085384.636
1036_2011	2011-10-31 08:00:00	128943.5376	2084638.531
1036_2011	2011-10-31 16:00:00	126193.754	2085524.153
1036_2011	2011-11-01 00:00:00	127076.3339	2086001.421
1036_2011	2011-11-01 08:00:00	127421.0276	2086083.954
1036_2011	2011-11-01 16:00:00	126467.4674	2083877.493
1036_2011	2011-11-02 00:00:00	126283.7016	2082067.175
1036_2011	2011-11-02 08:00:00	126315.7527	2081148.723
1036_2011	2011-11-02 16:00:00	128573.1885	2077327.852
1036_2011	2011-11-03 00:00:00	131675.1238	2074895.627
1036_2011	2011-11-03 08:00:00	132116.7509	2074755.599
1036_2011	2011-11-03 16:00:00	142981.5455	2065926.933
1036_2011	2011-11-04 00:00:00	145382.7557	2061999.883
1036_2011	2011-11-04 08:00:00	145662.0251	2061492.517
1036_2011	2011-11-04 16:00:00	155495.9973	2057341.328
1036_2011	2011-11-05 00:00:00	158952.3418	2055772.478
1036_2011	2011-11-05 08:00:00	159686.7493	2055093.17
1036_2011	2011-11-05 16:00:00	166822.7781	2051650.167
1036_2011	2011-11-06 00:00:00	169586.798	2037781.36
1036_2011	2011-11-06 08:00:00	169963.8139	2037310.181
1036_2011	2011-11-06 16:00:00	170154.2648	2037131.822
1036_2011	2011-11-06 23:00:00	170583.3143	2037101.197
1036_2011	2011-11-07 07:00:00	170312.6241	2037008.429
1036_2012	2012-09-18 08:00:00	-209986.2334	2057745.94
1036_2012	2012-09-18 16:00:00	-207797.3605	2055392.051
1036_2012	2012-09-19 00:00:00	-206597.995	2053095.21
1036_2012	2012-09-19 08:00:00	-204995.7022	2052623.416
1036_2012	2012-09-19 16:00:00	-200063.2737	2047086.698
1036_2012	2012-09-20 00:00:00	-196851.3639	2044163.952
1036_2012	2012-09-20 08:00:00	-195115.0005	2041187.31
1036_2012	2012-09-20 16:00:00	-193723.9419	2038197.801
1036_2012	2012-09-21 00:00:00	-190710.9062	2033546.239
1036_2012	2012-09-21 08:00:00	-189778.9354	2031237.2
1036_2012	2012-09-21 16:00:00	-192343.0039	2032060.878
1036_2012	2012-09-22 00:00:00	-191455.4003	2031152.715
1036_2012	2012-09-22 08:00:00	-191521.5528	2031081.134
1036_2012	2012-09-22 16:00:00	-185212.5971	2025049.412
1036_2012	2012-09-23 00:00:00	-181339.7257	2026411.157
1036_2012	2012-09-23 08:00:00	-181674.3794	2026861.05
1036_2012	2012-09-23 16:00:00	-176412.9337	2021109.517
1036_2012	2012-09-24 00:00:00	-176521.737	2017682.034
1036_2012	2012-09-24 08:00:00	-175823.6153	2017342.936
1036_2012	2012-09-24 16:00:00	-174027.97	2009599.493
1036_2012	2012-09-25 00:00:00	-173448.5382	2005728.42
1036_2012	2012-09-25 08:00:00	-172883.3398	2004475.331
1036_2012	2012-09-25 16:00:00	-170635.827	2000587.766
1036_2012	2012-09-26 00:00:00	-164702.6847	1997967.931
1036_2012	2012-09-26 08:00:00	-162856.1133	1998183.692
1036_2012	2012-09-26 16:00:00	-161626.8386	1994886.387
1036_2012	2012-09-27 00:00:00	-157894.687	1989801.377
1036_2012	2012-09-27 08:00:00	-155047.0425	1988510.453
1036_2012	2012-09-27 16:00:00	-153487.8639	1983561.36
1036_2012	2012-09-28 00:00:00	-152772.0587	1983817.6
1036_2012	2012-09-28 08:00:00	-152833.9659	1983754.304
1036_2012	2012-09-28 16:00:00	-152300.3063	1983211.42
1036_2012	2012-09-29 00:00:00	-152161.0275	1983556.117
1036_2012	2012-09-29 08:00:00	-152258.1759	1982704.66
1036_2012	2012-09-29 16:00:00	-153192.537	1977205.321
1036_2012	2012-09-30 00:00:00	-151479.1445	1972933.38
1036_2012	2012-09-30 08:00:00	-152073.6086	1966566.353
1036_2012	2012-09-30 16:01:00	-155662.0071	1944563.816
1036_2012	2012-10-01 00:00:00	-158623.9296	1928026.268
1036_2012	2012-10-01 08:00:00	-160591.9624	1924359.591
1036_2012	2012-10-01 16:00:00	-159647.3971	1916325.184
1036_2012	2012-10-02 00:00:00	-153710.9774	1908001.386
1036_2012	2012-10-02 08:00:00	-152440.252	1905044.087
1036_2012	2012-10-02 16:00:00	-150073.6894	1900313.417
1036_2012	2012-10-03 00:00:00	-149328.1858	1896440.05
1036_2012	2012-10-03 08:00:00	-149597.9208	1896616.084
1036_2012	2012-10-03 16:00:00	-149947.7652	1889230.259
1036_2012	2012-10-04 00:00:00	-151340.8443	1881219.414
1036_2012	2012-10-04 08:00:00	-150937.4223	1879642.813
1036_2012	2012-10-04 16:01:00	-153066.8011	1871009.799
1036_2012	2012-10-05 00:00:00	-162340.543	1858979.695
1036_2012	2012-10-05 08:00:00	-164950.7899	1856545.748
1036_2012	2012-10-05 16:00:00	-167270.5894	1852970.106
1036_2012	2012-10-06 00:00:00	-170699.8683	1847854.337
1036_2012	2012-10-06 08:00:00	-170999.694	1846381.047
1036_2012	2012-10-06 16:00:00	-173019.0755	1841882.992
1036_2012	2012-10-07 00:00:00	-176270.4804	1834027.039
1036_2012	2012-10-07 08:00:00	-176700.7563	1831519.491
1036_2012	2012-10-07 16:00:00	-182996.9725	1823295.253
1036_2012	2012-10-08 00:00:00	-191150.899	1817475.421
1036_2012	2012-10-08 08:00:00	-194669.5658	1815760.795
1036_2012	2012-10-08 16:00:00	-201919.6323	1811735.421
1036_2012	2012-10-09 00:00:00	-206662.0918	1808039.869
1036_2012	2012-10-09 08:00:00	-213808.0576	1802003.449
1036_2012	2012-10-09 16:00:00	-222967.4486	1793505.685
1036_2012	2012-10-10 00:00:00	-227226.0805	1786467.94
1036_2012	2012-10-10 08:00:00	-228179.9192	1787028.414
1036_2012	2012-10-10 16:00:00	-230354.8447	1784942.457
1036_2012	2012-10-11 00:00:00	-227457.8723	1781302.954
1036_2012	2012-10-11 08:00:00	-227074.4143	1781072.885
1036_2012	2012-10-11 16:00:00	-225851.0076	1777513.41
1036_2012	2012-10-12 00:00:00	-224051.8943	1774132.033
1036_2012	2012-10-12 08:00:00	-223495.7228	1774732.859
1036_2012	2012-10-12 16:00:00	-227051.4676	1771145.661
1036_2012	2012-10-13 00:00:00	-227068.245	1771079.826
1036_2012	2012-10-13 08:00:00	-226478.5547	1771955.566
1036_2012	2012-10-13 16:00:00	-226278.4712	1772841.24
1036_2012	2012-10-14 00:00:00	-222202.0833	1775518.974
1036_2012	2012-10-14 08:00:00	-220919.053	1775089.843
1036_2012	2012-10-14 16:00:00	-226399.4455	1768260.767
1036_2012	2012-10-15 00:00:00	-229198.2383	1763688.907
1036_2012	2012-10-15 08:00:00	-230086.2519	1762711.44
1036_2012	2012-10-15 16:00:00	-238885.7589	1764751.124
1036_2012	2012-10-16 00:00:00	-241243.4354	1764975.666
1036_2012	2012-10-16 08:00:00	-243166.5055	1764850.933
1036_2012	2012-10-16 16:00:00	-251065.3692	1765771.321
1036_2012	2012-10-17 00:00:00	-253596.1842	1762826.601
1036_2012	2012-10-17 08:00:00	-254714.0572	1762239.125
1036_2012	2012-10-17 16:00:00	-258285.1021	1758646.08
1036_2012	2012-10-18 00:00:00	-265820.7109	1751427.259
1036_2012	2012-10-18 08:00:00	-271316.9607	1749886.016
1036_2012	2012-10-18 16:01:00	-280808.1141	1750014.495
1036_2012	2012-10-19 00:00:00	-286888.3972	1748985.822
1036_2012	2012-10-19 08:00:00	-292378.6356	1749938.468
1036_2012	2012-10-19 16:00:00	-297673.5387	1748586.682
1036_2012	2012-10-20 00:01:00	-301807.1384	1747666.615
1036_2012	2012-10-20 08:00:00	-301136.9423	1747667.662
1036_2012	2012-10-20 16:00:00	-307149.6357	1746546.264
1036_2012	2012-10-21 00:00:00	-310954.4206	1743673.131
1036_2012	2012-10-21 08:00:00	-311497.8746	1742652.06
1036_2012	2012-10-21 16:00:00	-314138.5407	1741345.686
1036_2012	2012-10-22 00:00:00	-314416.3149	1739105.863
1036_2012	2012-10-22 08:00:00	-315065.5125	1738864.902
1036_2012	2012-10-22 16:00:00	-316453.9974	1735922.363
1036_2012	2012-10-23 00:00:00	-319422.0577	1732701.593
1036_2012	2012-10-23 08:00:00	-321408.9962	1731928.133
1036_2012	2012-10-23 16:00:00	-327002.2909	1729239.076
1036_2012	2012-10-24 00:00:00	-329311.7311	1728052.436
1036_2012	2012-10-24 08:00:00	-331320.1598	1727662.166
1036_2012	2012-10-24 16:00:00	-333748.399	1726116.022
1036_2012	2012-10-25 00:00:00	-336771.2483	1725233.118
1036_2012	2012-10-25 08:00:00	-337285.7293	1725866.735
1036_2012	2012-10-25 16:00:00	-342857.8573	1724211.296
1036_2012	2012-10-26 00:00:00	-343638.9055	1722989.503
1036_2012	2012-10-26 08:00:00	-343495.6979	1722501.931
1036_2012	2012-10-26 16:00:00	-343916.8831	1723857.773
1036_2012	2012-10-27 00:00:00	-344616.4385	1724089.916
1036_2012	2012-10-27 08:00:00	-344694.9572	1724252.657
1036_2012	2012-10-27 16:00:00	-348148.8174	1720579.247
1036_2012	2012-10-28 00:00:00	-349952.0385	1715921.824
1036_2012	2012-10-28 08:00:00	-349873.2175	1716153.593
1036_2012	2012-10-28 16:00:00	-350534.2573	1714851.841
1036_2012	2012-10-29 00:00:00	-350827.8857	1713797.25
1036_2012	2012-10-29 08:00:00	-350579.4402	1713383.98
1036_2013	2013-09-05 00:00:00	-163052.356554339	2079799.52752787
1036_2013	2013-09-05 08:00:00	-159290.910860991	2086646.72080928
1036_2013	2013-09-05 16:00:00	-150743.772558916	2093159.44236378
1036_2013	2013-09-06 00:00:00	-140073.190778744	2085721.18052637
1036_2013	2013-09-06 08:00:00	-132054.319991057	2080113.0663404
1036_2013	2013-09-06 16:00:00	-130486.26097176	2077191.96450998
1036_2013	2013-09-07 00:00:00	-127722.566414247	2061909.14991304
1036_2013	2013-09-07 08:00:00	-128111.117325651	2056317.95732831
1036_2013	2013-09-07 16:00:00	-128596.507422084	2054233.33117457
1036_2013	2013-09-08 00:00:00	-129930.927884497	2049729.47609064
1036_2013	2013-09-08 08:00:00	-132254.718250784	2047846.12355678
1036_2013	2013-09-08 16:00:00	-136982.746681193	2045246.95628885
1036_2013	2013-09-09 00:00:00	-139970.929713865	2042215.05503649
1036_2013	2013-09-09 08:00:00	-141309.731520621	2040107.90235219
1036_2013	2013-09-09 16:00:00	-142398.707814866	2038852.73866048
1036_2013	2013-09-10 00:00:00	-144227.679362293	2036762.31546297
1036_2013	2013-09-10 08:00:00	-148246.3008704	2034047.90616118
1036_2013	2013-09-10 16:00:00	-148542.408482035	2034149.35416965
1036_2013	2013-09-11 00:01:00	-154334.538892548	2030977.8491818
1036_2013	2013-09-11 08:00:00	-154062.543493829	2028624.31949302
1036_2013	2013-09-11 16:00:00	-153889.309888668	2028633.75771515
1036_2013	2013-09-12 00:00:00	-153806.446645195	2021736.79277065
1036_2013	2013-09-12 08:00:00	-159599.011057954	2019105.57793721
1036_2013	2013-09-12 16:00:00	-161048.331536298	2020082.93895772
1036_2013	2013-09-13 00:01:00	-159242.90515999	2012180.40951206
1036_2013	2013-09-13 08:00:00	-161111.733530462	2006256.46996283
1036_2013	2013-09-13 16:00:00	-160978.930244327	1999721.67426103
1036_2013	2013-09-14 00:00:00	-163120.558274463	1996533.66590402
1036_2013	2013-09-14 08:00:00	-171510.544890479	1986837.5624686
1036_2013	2013-09-14 16:00:00	-172643.635277541	1985402.31831899
1036_2013	2013-09-15 00:00:00	-178951.525392123	1981890.83535682
1036_2013	2013-09-15 08:00:00	-182233.04063389	1978766.77088803
1036_2013	2013-09-15 16:00:00	-185098.293237443	1978352.88052625
1036_2013	2013-09-16 00:00:00	-189600.047004963	1979156.35340127
1036_2013	2013-09-16 08:00:00	-191378.813016459	1979047.61577742
1036_2013	2013-09-16 16:00:00	-196017.610217318	1980337.7191426
1036_2013	2013-09-17 00:00:00	-205732.319884862	1990492.46313943
1036_2013	2013-09-17 08:00:00	-211081.826540158	1992337.29568193
1036_2013	2013-09-17 16:00:00	-213068.183103641	1993468.79372643
1036_2013	2013-09-18 00:00:00	-216945.022874001	1995356.97722965
1036_2013	2013-09-18 08:00:00	-222811.151825835	1998246.92234154
1036_2013	2013-09-18 16:00:00	-225308.684314717	2000591.09353402
1036_2013	2013-09-19 00:00:00	-233236.696883004	2003413.17296054
1036_2013	2013-09-19 08:00:00	-236497.645197984	2005154.9173985
1036_2013	2013-09-19 16:00:00	-237075.011670843	2006595.78919084
1036_2013	2013-09-20 00:00:00	-239167.288686508	2007126.57745253
1036_2013	2013-09-20 08:00:00	-239867.512913883	2006986.36926431
1036_2013	2013-09-20 16:00:00	-241442.830290551	2006244.73493876
1036_2013	2013-09-21 00:00:00	-242858.009843225	2005175.23722917
1036_2013	2013-09-21 08:00:00	-240740.907431689	2005469.04307413
1036_2013	2013-09-21 16:00:00	-241283.755841366	2003313.057226
1036_2013	2013-09-22 00:00:00	-248219.088634697	1997766.76517246
1036_2013	2013-09-22 08:00:00	-250619.539869003	1996510.8754496
1036_2013	2013-09-22 16:00:00	-254417.62791272	1995325.76766072
1036_2013	2013-09-23 00:00:00	-257585.870958403	1991424.78799778
1036_2013	2013-09-23 08:00:00	-262174.880858102	1986903.82302962
1036_2013	2013-09-23 16:00:00	-262983.194325015	1986664.03744147
1036_2013	2013-09-24 00:00:00	-272649.361923885	1968783.12011113
1036_2013	2013-09-24 08:00:00	-276229.875968493	1959944.94165513
1036_2013	2013-09-24 16:00:00	-276191.288232681	1958278.03674411
1036_2013	2013-09-25 00:00:00	-277003.656550405	1954772.09020005
1036_2013	2013-09-25 08:00:00	-273406.641125947	1937855.8984478
1036_2013	2013-09-25 16:00:00	-273943.037193981	1933488.81688605
1036_2013	2013-09-26 00:00:00	-277593.688203537	1920848.28716002
1036_2013	2013-09-26 08:00:00	-276879.903037212	1914875.95077571
1036_2013	2013-09-26 16:00:00	-276235.630403511	1909742.58466718
1036_2013	2013-09-27 00:00:00	-273405.814346714	1904890.12873193
1036_2013	2013-09-27 08:00:00	-267580.804178535	1906126.39023815
1036_2013	2013-09-27 16:00:00	-266041.45880329	1904626.0867951
1036_2013	2013-09-28 00:00:00	-265527.047359066	1897890.7757893
1036_2013	2013-09-28 08:00:00	-264938.490197931	1894621.89343285
1036_2013	2013-09-28 16:00:00	-267034.201816339	1889004.19358989
1036_2013	2013-09-29 00:00:00	-271723.665757029	1882458.60654312
1036_2013	2013-09-29 08:00:00	-271957.259269812	1879742.14467335
1036_2013	2013-09-29 16:01:00	-272336.521150334	1879394.36372866
1036_2013	2013-09-30 00:00:00	-274675.479124851	1872009.60705985
1036_2013	2013-10-03 16:00:00	-293108.453627759	1872232.81973334
1036_2013	2013-10-04 00:00:00	-292364.36900067	1869753.21166807
1036_2013	2013-10-04 08:00:00	-294115.9460123	1871154.95600499
1036_2013	2013-10-04 16:00:00	-295331.39745866	1871670.03934579
1036_2013	2013-10-05 00:00:00	-303993.604589967	1872555.37723413
1036_2013	2013-10-05 08:00:00	-310414.465581123	1872796.85842597
1036_2013	2013-10-05 16:00:00	-309782.00849465	1872691.51926785
1036_2013	2013-10-06 00:00:00	-312447.477875481	1872197.67179781
1036_2013	2013-10-06 08:00:00	-312025.759194719	1873351.50452957
1036_2013	2013-10-06 16:00:00	-311637.313225075	1873041.69363888
1036_2013	2013-10-07 00:00:00	-310902.983183081	1875015.81725362
1036_2013	2013-10-07 08:00:00	-304997.965242728	1875267.38032193
1036_2013	2013-10-07 16:00:00	-302826.982342823	1874802.43241746
1036_2013	2013-10-08 00:00:00	-297690.796531669	1872828.78636526
1036_2013	2013-10-08 08:00:00	-294935.007543741	1872070.97830174
1036_2013	2013-10-08 16:00:00	-293631.564282387	1871595.13952096
1036_2013	2013-10-09 00:00:00	-284842.117273984	1866972.65518489
1036_2013	2013-10-09 08:00:00	-281414.425665625	1867159.59706112
1036_2013	2013-10-09 16:00:00	-279657.465109405	1868313.67311548
1036_2013	2013-10-10 00:00:00	-273475.148722106	1870288.45199994
1036_2013	2013-10-10 08:00:00	-274586.914672815	1870995.62983083
1036_2013	2013-10-10 16:00:00	-274190.306760751	1871638.49672958
1036_2013	2013-10-11 00:00:00	-273164.336620092	1870134.97359166
1036_2013	2013-10-11 08:00:00	-277242.944525623	1873036.6259134
1036_2013	2013-10-11 16:00:00	-277864.019953094	1874024.4183252
1036_2013	2013-10-12 00:00:00	-280162.426491461	1875162.83959772
1036_2013	2013-10-12 08:00:00	-283381.765448103	1871458.72309975
1036_2013	2013-10-12 16:00:00	-283654.500918041	1868160.71839475
1036_2013	2013-10-13 00:00:00	-287409.959145568	1866341.19182718
1036_2013	2013-10-13 08:00:00	-287974.590388651	1867814.68590367
1036_2013	2013-10-13 16:00:00	-285913.972257809	1868753.52941975
1036_2013	2013-10-14 00:00:00	-283197.662881432	1866861.52421145
1036_2013	2013-10-16 08:00:00	-283347.208984495	1870430.30181549
1036_2013	2013-10-16 16:00:00	-283232.378586891	1869518.68028279
1036_2013	2013-10-17 00:00:00	-285084.048876843	1872208.16361929
1036_2013	2013-10-17 08:00:00	-285455.453355443	1872675.38193714
1036_2013	2013-10-17 16:00:00	-286102.176911498	1872671.34652525
1036_2013	2013-10-18 00:00:00	-288213.473314385	1874344.09265592
1036_2013	2013-10-18 08:00:00	-291611.823001816	1872351.97565456
1036_2013	2013-10-18 16:00:00	-296480.502942012	1871891.41150877
1036_2013	2013-10-19 00:00:00	-302031.168662258	1875803.47033846
1036_2013	2013-10-19 08:00:00	-302567.255772974	1877018.73669797
1036_2013	2013-10-19 16:00:00	-302721.68394239	1876967.5840458
1036_2013	2013-10-20 00:00:00	-304968.043763782	1878820.81044486
1036_2013	2013-10-20 08:00:00	-305860.22143867	1879498.76567544
1036_2013	2013-10-20 16:00:00	-306164.501741627	1880096.19744023
1036_2013	2013-10-21 00:00:00	-306778.077648114	1880074.2845516
1036_2013	2013-10-21 08:00:00	-307808.882506322	1877756.98986535
1036_2013	2013-10-21 16:00:00	-307396.816579394	1877675.36210765
1036_2013	2013-10-22 00:00:00	-307172.693831317	1877297.07387509
1036_2013	2013-10-22 08:00:00	-307404.025286376	1877206.31146017
1036_2013	2013-10-22 16:00:00	-307091.664019662	1877595.40534942
1036_2013	2013-10-23 00:00:00	-307327.940692159	1878003.66947505
1036_2013	2013-10-23 08:00:00	-306579.225833842	1878289.47435086
1036_2013	2013-10-23 16:00:00	-305547.170360326	1878325.25731985
1036_2013	2013-10-25 16:00:00	-295541.02694255	1886381.48965068
1036_2013	2013-10-26 00:00:00	-294212.41123	1886486.64851968
1036_2013	2013-10-26 08:00:00	-294087.963831388	1880112.14377391
1036_2013	2013-10-26 16:00:00	-291179.93103315	1879073.76550062
1036_2013	2013-10-27 00:00:00	-291669.45869003	1878988.35924697
1036_2013	2013-10-27 08:00:00	-291388.778343876	1879698.14101871
1036_2013	2013-10-27 16:00:00	-289612.43255134	1878055.85123461
1036_2013	2013-10-28 00:00:00	-286423.507247259	1877789.84853742
1036_2013	2013-10-28 08:00:00	-285682.940229197	1878062.32912171
1036_2013	2013-10-28 16:00:00	-286166.882294688	1878071.33762711
1036_2013	2013-10-29 00:00:00	-287453.043812361	1877842.91996522
1036_2013	2013-10-29 08:00:00	-287384.902972678	1877797.9425413
1036_2013	2013-10-29 16:00:00	-287377.509380319	1877912.18122928
1036_2013	2013-10-30 00:00:00	-287040.629629293	1877064.76624973
1036_2013	2013-10-30 08:00:00	-285646.845322648	1875261.58070833
1036_2013	2013-10-30 16:00:00	-284811.812620972	1875793.34131161
1036_2013	2013-10-31 00:00:00	-275261.08378183	1872897.70569628
1036_2013	2013-10-31 08:00:00	-270170.349226405	1874980.70893246
1036_2013	2013-10-31 16:00:00	-269849.584079145	1875975.65528105
1036_2013	2013-11-01 00:00:00	-264251.326669489	1874163.16507322
1036_2013	2013-11-01 08:00:00	-263016.88258226	1873286.18986363
1036_2013	2013-11-01 16:00:00	-267329.676771432	1874442.43880334
1036_2013	2013-11-02 00:00:00	-268646.848460259	1876315.04677701
1036_2013	2013-11-02 08:00:00	-270181.413523921	1877796.66984769
1036_2013	2013-11-02 16:00:00	-269714.458172628	1878931.19684793
1036_2013	2013-11-03 00:00:00	-263977.055871052	1869361.1244228
1036_2013	2013-11-04 23:00:00	-234586.567762319	1841958.90884052
1036_2013	2013-11-05 07:00:00	-235754.812535749	1838845.23329998
1036_2013	2013-11-05 15:00:00	-239110.792794239	1835054.89788201
1036_2013	2013-11-05 23:00:00	-244118.933199119	1829803.47917565
1036_2013	2013-11-06 07:00:00	-259550.805720207	1814860.31747022
1036_2013	2013-11-06 15:00:00	-262303.164892296	1809167.87275942
1036_2013	2013-11-06 23:00:00	-266990.173231022	1804673.8488614
1036_2013	2013-11-07 07:00:00	-266762.784605887	1799754.60463359
1036_2013	2013-11-07 15:00:00	-265813.569444063	1798673.30958034
1036_2013	2013-11-07 23:01:00	-269269.480525469	1793563.25944961
1036_2013	2013-11-08 07:00:00	-271528.435520311	1785498.98486087
1036_2013	2013-11-08 15:00:00	-271893.273271346	1784198.53689486
1036_2013	2013-11-08 23:00:00	-273374.258858888	1780351.47267143
1036_2013	2013-11-09 07:00:00	-276336.644052777	1775651.01136163
1036_2013	2013-11-09 15:00:00	-277574.00275716	1775198.08432032
1036_2013	2013-11-09 23:00:00	-279830.234783013	1768880.43512569
1038_2011	2011-09-06 16:00:00	-190286.4885	1979954.444
1038_2011	2011-09-07 00:00:00	-190709.8267	1976505.146
1038_2011	2011-09-07 08:00:00	-190574.7068	1974914.198
1038_2011	2011-09-07 16:00:00	-191518.7019	1961557.881
1038_2011	2011-09-08 00:00:00	-190210.6199	1954729.835
1038_2011	2011-09-08 08:00:00	-189853.223	1953542.715
1038_2011	2011-09-08 16:00:00	-192339.9042	1949809.402
1038_2011	2011-09-09 00:00:00	-192792.3531	1949200.951
1038_2011	2011-09-09 08:00:00	-192654.6097	1948495.445
1038_2011	2011-09-09 16:00:00	-196430.3815	1938088.391
1038_2011	2011-09-10 00:00:00	-192123.8727	1930316.982
1038_2011	2011-09-10 08:00:00	-190452.4185	1929137.166
1038_2011	2011-09-10 16:00:00	-188248.633	1920309.315
1038_2011	2011-09-11 00:00:00	-187573.0542	1914052.852
1038_2011	2011-09-11 08:00:00	-188058.5434	1911373.839
1038_2011	2011-09-11 16:00:00	-190534.814	1897712.323
1038_2011	2011-09-12 00:00:00	-187068.6424	1892541.305
1038_2011	2011-09-12 08:00:00	-185104.4349	1890095.476
1038_2011	2011-09-12 16:00:00	-186782.0811	1883078.307
1038_2011	2011-09-13 00:00:00	-187318.0887	1882463.23
1038_2011	2011-09-13 08:00:00	-187841.4728	1882047.94
1038_2011	2011-09-13 16:00:00	-189024.6459	1877644.384
1038_2011	2011-09-14 00:00:00	-194757.6955	1865876.102
1038_2011	2011-09-14 08:00:00	-195038.4642	1864461.341
1038_2011	2011-09-14 16:00:00	-201766.1003	1855547.581
1038_2011	2011-09-15 00:00:00	-206159.5781	1855249.216
1038_2011	2011-09-15 08:00:00	-206528.7187	1856212.091
1038_2011	2011-09-15 16:00:00	-208665.7406	1856419.963
1038_2011	2011-09-16 00:00:00	-209580.6355	1857068.052
1038_2011	2011-09-16 08:00:00	-209447.1378	1856953.4
1038_2011	2011-09-16 16:00:00	-208085.81	1856608.331
1038_2011	2011-09-17 00:00:00	-207315.7576	1857758.779
1038_2011	2011-09-17 08:00:00	-207244.3304	1858719.392
1038_2011	2011-09-17 16:00:00	-208602.2158	1857046.421
1038_2011	2011-09-18 00:00:00	-208225.8503	1856522.643
1038_2011	2011-09-18 08:00:00	-208291.0613	1856575.04
1038_2011	2011-09-18 16:00:00	-207671.0568	1854886.736
1038_2011	2011-09-19 00:00:00	-207214.2778	1854682.496
1038_2011	2011-09-19 08:00:00	-207545.8896	1854705.813
1038_2011	2011-09-19 16:00:00	-203623.2668	1853935.266
1038_2011	2011-09-20 00:00:00	-201895.4149	1853434.125
1038_2011	2011-09-20 08:00:00	-201767.451	1853176.758
1038_2011	2011-09-20 16:00:00	-196383.3254	1852622.43
1038_2011	2011-09-21 00:00:00	-192623.3931	1855404.547
1038_2011	2011-09-21 08:00:00	-192086.6278	1856535.63
1038_2011	2011-09-21 16:00:00	-188711.2195	1856499.088
1038_2011	2011-09-22 00:00:00	-185157.7028	1855834.175
1038_2011	2011-09-22 08:00:00	-185377.1639	1856602.937
1038_2011	2011-09-22 16:00:00	-185081.0896	1853640.997
1038_2011	2011-09-23 00:00:00	-185869.5322	1854311.744
1038_2011	2011-09-23 08:00:00	-186841.2167	1854803.143
1038_2011	2011-09-23 16:00:00	-184230.0774	1849669.417
1038_2011	2011-09-24 00:00:00	-181594.3642	1848713.025
1038_2011	2011-09-24 08:00:00	-179548.1994	1846800.964
1038_2011	2011-09-24 16:00:00	-168453.0221	1834633.443
1038_2011	2011-09-25 00:00:00	-167129.6226	1829340.352
1038_2011	2011-09-25 08:00:00	-165476.125	1828837.019
1038_2011	2011-09-25 16:00:00	-164570.8061	1829235.996
1038_2011	2011-09-26 00:00:00	-164042.0202	1829034.754
1038_2011	2011-09-26 08:00:00	-163633.597	1829098.223
1038_2011	2011-09-26 16:00:00	-163633.597	1829098.223
1038_2011	2011-09-27 00:00:00	-164612.6717	1826246.78
1038_2011	2011-09-27 08:00:00	-164515.2216	1823326.08
1038_2011	2011-09-27 16:00:00	-170703.9484	1820729.761
1038_2011	2011-09-28 00:00:00	-169064.3916	1818944.279
1038_2011	2011-09-28 08:00:00	-168866.9111	1818330.734
1038_2011	2011-09-28 16:00:00	-168987.1298	1817094.683
1038_2011	2011-09-29 00:00:00	-168645.8786	1816759.947
1038_2011	2011-09-29 08:00:00	-168971.2745	1816759.176
1038_2011	2011-09-29 16:00:00	-168927.185	1817196.443
1038_2011	2011-09-30 00:00:00	-169241.7738	1817453.291
1038_2011	2011-09-30 08:00:00	-169197.8406	1817135.35
1038_2011	2011-09-30 16:00:00	-169090.2635	1817530.811
1038_2011	2011-10-01 00:00:00	-169147.8172	1816377.187
1038_2011	2011-10-01 08:00:00	-171013.069	1815259.584
1038_2011	2011-10-01 16:00:00	-180052.1976	1810874.907
1038_2011	2011-10-02 00:00:00	-185297.966	1807608.059
1038_2011	2011-10-02 08:00:00	-185597.6597	1807100.571
1038_2011	2011-10-02 16:00:00	-189545.4018	1806716.249
1038_2011	2011-10-03 00:00:00	-195352.4109	1806065.345
1038_2011	2011-10-03 08:00:00	-195468.2838	1807211.498
1038_2011	2011-10-03 16:00:00	-197441.2787	1808909.982
1038_2011	2011-10-04 00:00:00	-203916.9728	1809056.809
1038_2011	2011-10-04 08:00:00	-205873.492	1807975.338
1038_2011	2011-10-04 16:00:00	-211480.5307	1806317.577
[truncated: 14,635 more rows]
