# Supplementary material for: Mapping potential effects of proposed roads on migratory connectivity for a highly mobile herbivore using circuit theory
Source: Ecol Appl. 2020 Aug 18;31(1):e2207. doi: 10.1002/eap.2207 (PMC7816249; doi:10.1002/eap.2207)
Supplement: Supplementary file 3 — Data S1 [file EAP-31-e2207-s003.zip › DataS1/ini_example.ini]

[Options for advanced mode]
ground_file_is_resistances = True
remove_src_or_gnd = keepall
ground_file = (Browse for a ground point file)
use_unit_currents = False
source_file = (Browse for a current source file)
use_direct_grounds = False

[Mask file]
mask_file = C:\Circuitscape\Input_Data\covariates\mask.asc
use_mask = True

[Calculation options]
low_memory_mode = False
parallelize = False
solver = cg+amg
print_timings = False
preemptive_memory_release = False
print_rusages = False
max_parallel = 0

[Short circuit regions (aka polygons)]
polygon_file = (Browse for a short-circuit region file)
use_polygons = False

[Options for one-to-all and all-to-one modes]
use_variable_source_strengths = False
variable_source_file = None

[Output options]
set_null_currents_to_nodata = False
set_focal_node_currents_to_zero = False
set_null_voltages_to_nodata = False
compress_grids = True
write_cur_maps = 1
write_volt_maps = 0
output_file = C:\Circuitscape\Circuitscape\Results\Fall\test.out
write_cum_cur_map_only = True
log_transform_maps = False
write_max_cur_maps = False

[Version]
version = 4.0.5

[Options for reclassification of habitat data]
reclass_file = (Browse for file with reclassification data)
use_reclass_table = False

[Logging Options]
log_level = INFO
log_file = C:\Circuitscape\Circuitscape\Results\fall_log_3_16_2020.log
profiler_log_file = None
screenprint_log = False

[Options for pairwise and one-to-all and all-to-one modes]
included_pairs_file = (Browse for a file with pairs to include or exclude)
use_included_pairs = False
point_file = C:\Circuitscape\Input_Data\start_end\fall_901_2010.txt

[Connection scheme for raster habitat data]
connect_using_avg_resistances = False
connect_four_neighbors_only = False

[Habitat raster or graph]
habitat_map_is_resistances = True
habitat_file = C:\Circuitscape\Resistance\t1r1e1v1.asc

[Circuitscape mode]
data_type = raster
scenario = pairwise
