# Supplementary material for: Mapping potential effects of proposed roads on migratory connectivity for a highly mobile herbivore using circuit theory
Source: Ecol Appl. 2020 Aug 18;31(1):e2207. doi: 10.1002/eap.2207 (PMC7816249; doi:10.1002/eap.2207)
Supplement: Supplementary file 3 — Data S1 [file EAP-31-e2207-s003.zip › DataS1/spring_migration.csv]

id	date	x	y
1008_2011	2011-05-11 00:00:00	-259561.2769	1832336.863
1008_2011	2011-05-11 08:00:00	-253441.7992	1837478.664
1008_2011	2011-05-11 16:00:00	-244187.0611	1842580.974
1008_2011	2011-05-12 00:00:00	-231495.8918	1843447.1
1008_2011	2011-05-12 08:00:00	-227608.6371	1852723.223
1008_2011	2011-05-12 16:00:00	-206422.9276	1878170.272
1008_2011	2011-05-13 00:00:00	-199473.3557	1882455.871
1008_2011	2011-05-13 08:00:00	-198774.9058	1882685.31
1008_2011	2011-05-13 16:00:00	-194293.2813	1886366.989
1008_2011	2011-05-14 00:00:00	-192902.3787	1883972.79
1008_2011	2011-05-14 08:00:00	-187861.3092	1886862.632
1008_2011	2011-05-14 16:00:00	-179462.5367	1889436.993
1008_2011	2011-05-15 00:00:00	-174568.2717	1892118.189
1008_2011	2011-05-15 08:00:00	-172586.3198	1898461.986
1008_2011	2011-05-15 16:00:00	-175204.642	1901224.323
1008_2011	2011-05-16 00:00:00	-182364.3675	1909997.675
1008_2011	2011-05-16 08:00:00	-188253.5068	1928582.18
1008_2011	2011-05-16 16:00:00	-189384.5515	1939531.374
1008_2011	2011-05-17 00:00:00	-190722.1474	1940831.421
1008_2011	2011-05-17 08:00:00	-192406.2052	1947229.478
1008_2011	2011-05-17 16:00:00	-189778.3356	1958438.22
1008_2011	2011-05-18 00:00:00	-189007.3927	1971321.302
1008_2011	2011-05-18 08:00:00	-177037.6531	1993777.35
1008_2011	2011-05-18 16:00:00	-165819.3604	2003580.937
1008_2011	2011-05-19 00:00:00	-160802.9547	2009405.752
1008_2011	2011-05-19 08:00:00	-153151.7836	2016508.19
1008_2011	2011-05-19 16:00:00	-153419.0324	2021819.14
1008_2011	2011-05-20 00:00:00	-150106.3477	2025992.334
1008_2011	2011-05-20 08:00:00	-146302.2839	2028963.992
1008_2011	2011-05-20 16:00:00	-147138.5837	2032857.146
1008_2011	2011-05-21 00:00:00	-147072.1117	2037889.804
1008_2011	2011-05-21 08:00:00	-146279.9022	2040935.59
1008_2011	2011-05-21 16:00:00	-149670.6184	2045373.447
1008_2011	2011-05-22 00:00:00	-145859.6614	2054192.01
1008_2011	2011-05-22 08:00:00	-146815.2314	2058249.981
1008_2011	2011-05-22 16:00:00	-147595.8771	2060542.121
1008_2011	2011-05-23 00:00:00	-147352.9398	2061820.277
1008_2011	2011-05-23 08:00:00	-148741.4438	2064724.444
1008_2011	2011-05-23 16:00:00	-149621.247	2064933.734
1008_2011	2011-05-24 00:00:00	-155345.9555	2070986.623
1008_2011	2011-05-24 08:00:00	-158438.3679	2076318.549
1008_2011	2011-05-24 16:00:00	-160502.4165	2078631.699
1008_2011	2011-05-25 00:00:00	-160758.6903	2080099.044
1008_2011	2011-05-25 08:00:00	-161598.1799	2082084.774
1008_2011	2011-05-25 16:00:00	-162634.86	2082991.179
1008_2011	2011-05-26 00:00:00	-163856.0652	2083928.12
1008_2011	2011-05-26 08:00:00	-169927.4433	2091389.935
1008_2011	2011-05-26 16:00:00	-174393.9292	2098277.81
1008_2011	2011-05-27 00:00:00	-175081.3615	2099754.937
1008_2011	2011-05-27 08:00:00	-179844.8196	2104441.514
1008_2011	2011-05-27 16:00:00	-180880.2972	2108855.564
1008_2011	2011-05-28 00:00:00	-182015.5679	2111834.609
1008_2011	2011-05-28 08:00:00	-183436.201	2118465.874
1008_2011	2011-05-28 16:00:00	-190036.0421	2122927.091
1008_2011	2011-05-29 00:00:00	-195627.5388	2130385.114
1008_2011	2011-05-29 08:00:00	-199510.501	2135840.049
1008_2011	2011-05-29 16:00:00	-200500.0562	2137668.341
1008_2011	2011-05-30 00:00:00	-202339.2079	2140101.741
1008_2011	2011-05-30 08:00:00	-204919.1286	2142081.41
1008_2011	2011-05-30 16:00:00	-207158.6101	2148511.783
1008_2011	2011-05-31 00:00:00	-205252.0012	2155604.491
1008_2011	2011-05-31 08:00:00	-203586.4717	2158991.113
1008_2011	2011-05-31 16:00:00	-204516.7658	2165135.262
1008_2011	2011-06-01 00:00:00	-203603.2181	2172641.091
1008_2011	2011-06-01 08:00:00	-205148.2427	2174238.228
1008_2011	2011-06-01 16:00:00	-204910.8096	2178025.914
1008_2011	2011-06-02 00:00:00	-207155.803	2184743.59
1008_2011	2011-06-02 08:00:00	-213317.83	2190312.238
1008_2011	2011-06-02 16:00:00	-217747.4475	2194899.216
1008_2011	2011-06-03 00:00:00	-219223.6301	2196849.545
1008_2012	2012-05-02 00:00:00	52371.31308	1839528.443
1008_2012	2012-05-02 08:00:00	52641.36673	1839428.177
1008_2012	2012-05-02 16:00:00	52430.45127	1839434
1008_2012	2012-05-03 00:00:00	52590.22664	1841659.924
1008_2012	2012-05-03 08:00:00	51010.82145	1840191.585
1008_2012	2012-05-03 16:00:00	51837.45803	1844842.639
1008_2012	2012-05-04 00:00:00	48309.57695	1853062.707
1008_2012	2012-05-04 08:00:00	43982.00674	1860319.43
1008_2012	2012-05-04 16:00:00	40641.75739	1862464.636
1008_2012	2012-05-05 00:00:00	37375.53662	1866645.278
1008_2012	2012-05-05 08:00:00	27051.57478	1877380.461
1008_2012	2012-05-05 16:00:00	24086.10276	1879194.049
1008_2012	2012-05-06 00:00:00	19656.71853	1884078.516
1008_2012	2012-05-06 08:00:00	18135.83476	1896179.158
1008_2012	2012-05-06 16:00:00	16556.63802	1893664.16
1008_2012	2012-05-07 00:00:00	17000.42269	1894314.523
1008_2012	2012-05-07 08:00:00	19025.51771	1900347.857
1008_2012	2012-05-07 16:00:00	17858.9448	1904522.095
1008_2012	2012-05-08 00:00:00	18127.51517	1905323.861
1008_2012	2012-05-08 08:00:00	17871.56803	1905512.695
1008_2012	2012-05-08 16:00:00	15927.00267	1906930.053
1008_2012	2012-05-09 00:00:00	16010.64194	1907378.142
1008_2012	2012-05-09 08:00:00	14440.47447	1907684.135
1008_2012	2012-05-09 16:00:00	13858.87319	1907186.067
1008_2012	2012-05-10 00:00:00	12700.06431	1907618.835
1008_2012	2012-05-10 08:00:00	13006.7594	1907686.884
1008_2012	2012-05-10 16:00:00	11284.99798	1906679.667
1008_2012	2012-05-11 00:00:00	10357.36313	1906390.469
1008_2012	2012-05-11 08:00:00	9049.00087	1906824.174
1008_2012	2012-05-11 16:00:00	7554.291545	1908515.153
1008_2012	2012-05-12 00:00:00	5955.41937	1910787.556
1008_2012	2012-05-12 08:00:00	5724.393793	1912282.135
1008_2012	2012-05-12 16:00:00	4385.532189	1912851.169
1008_2012	2012-05-13 00:00:00	2379.095565	1912706.035
1008_2012	2012-05-13 08:00:00	2491.022341	1912915.595
1008_2012	2012-05-13 16:00:00	2408.616715	1913172.584
1008_2012	2012-05-14 00:00:00	1171.781741	1913552.689
1008_2012	2012-05-14 08:00:00	645.100555	1913343.062
1008_2012	2012-05-14 16:00:00	51.088955	1913114.445
1008_2012	2012-05-15 00:00:00	32.370258	1913162.04
1008_2012	2012-05-15 08:00:00	178.096719	1913352.537
1008_2012	2012-05-15 16:00:00	43.603815	1912971.659
1008_2012	2012-05-16 00:00:00	663.767153	1913371.69
1008_2012	2012-05-16 08:00:00	533.040844	1913219.225
1008_2012	2012-05-16 16:00:00	1175.350587	1913981.263
1008_2012	2012-05-17 00:00:00	1313.497286	1914028.916
1008_2012	2012-05-17 08:00:00	1630.211997	1915419.267
1008_2012	2012-05-17 16:00:00	1667.295197	1915828.758
1008_2012	2012-05-18 00:00:00	-157.874333	1918370.533
1008_2012	2012-05-18 08:00:00	-19.871394	1918513.295
1008_2012	2012-05-18 16:00:00	-310.779096	1918380.085
1008_2012	2012-05-19 00:00:00	330.665898	1918618.03
1008_2012	2012-05-19 08:00:00	-1268.769591	1919522.791
1008_2012	2012-05-19 16:00:00	-8962.775706	1924486.975
1008_2012	2012-05-20 00:00:00	-13161.62422	1927558.834
1008_2012	2012-05-20 08:00:00	-13405.61757	1927855.073
1008_2012	2012-05-20 16:00:00	-15433.54809	1928864.681
1008_2012	2012-05-21 00:00:00	-15638.56126	1929427.38
1008_2012	2012-05-21 08:00:00	-15674.51156	1928970.674
1008_2012	2012-05-21 16:00:00	-16193.25224	1927916.995
1008_2012	2012-05-22 00:00:00	-16253.58672	1928421.828
1008_2012	2012-05-22 08:00:00	-15484.78494	1928322.432
1008_2012	2012-05-22 16:00:00	-15375.17534	1928664.416
1008_2012	2012-05-23 00:00:00	-14952.06342	1928557.495
1008_2012	2012-05-23 08:00:00	-14933.78516	1928500.286
1008_2012	2012-05-23 16:00:00	-15623.50871	1928094.725
1008_2012	2012-05-24 00:00:00	-15777.18348	1929218.762
1008_2012	2012-05-24 08:00:00	-16454.15312	1927794.708
1008_2012	2012-05-24 16:00:00	-15193.52266	1928577.835
1008_2012	2012-05-25 00:00:00	-15177.76706	1928749.093
1008_2012	2012-05-25 08:00:00	-15092.60209	1928691.531
1008_2012	2012-05-25 16:00:00	-15419.25985	1928759.915
1008_2012	2012-05-26 00:00:00	-17155.43189	1931748.965
1008_2012	2012-05-26 08:00:00	-16369.39784	1937426.105
1008_2012	2012-05-26 16:00:00	-16924.63864	1938143.017
1008_2012	2012-05-27 00:00:00	-17266.12603	1938021.321
1008_2012	2012-05-27 08:00:00	-18019.34334	1938406.58
1008_2012	2012-05-27 16:00:00	-18594.59371	1939942.353
1008_2012	2012-05-28 00:00:00	-18888.37892	1940296.386
1008_2012	2012-05-28 08:00:00	-18329.40577	1941463.141
1008_2012	2012-05-28 16:00:00	-18909.14148	1941076.786
1008_2012	2012-05-29 00:00:00	-18514.57635	1940864.897
1008_2012	2012-05-29 08:00:00	-18800.32095	1940743.035
1008_2012	2012-05-29 16:00:00	-19202.2903	1940403.131
1008_2012	2012-05-30 00:00:00	-18641.68074	1940665.834
1008_2012	2012-05-30 08:00:00	-18555.15195	1940884.118
1008_2012	2012-05-30 16:00:00	-18843.02507	1940438.771
1008_2012	2012-05-31 00:00:00	-18639.38575	1939885.548
1008_2012	2012-05-31 08:00:00	-18842.86876	1939334.98
1008_2012	2012-05-31 16:00:00	-20790.52996	1943906.321
1008_2012	2012-06-01 00:00:00	-20675.10987	1941973.897
1008_2012	2012-06-01 08:00:00	-20921.3938	1944715.953
1008_2012	2012-06-01 16:00:00	-19608.71536	1945895.961
1008_2012	2012-06-02 08:00:00	-18658.90445	1947659.248
1008_2012	2012-06-02 16:00:00	-16857.61571	1948865.739
1008_2012	2012-06-03 00:00:00	-16058.60574	1948547.238
1023_2011	2011-05-12 00:00:00	-293002.4683	1880653.882
1023_2011	2011-05-12 08:00:00	-292908.401	1883988.282
1023_2011	2011-05-12 16:00:00	-291692.9122	1890304.196
1023_2011	2011-05-13 00:00:00	-291585.2068	1892822.309
1023_2011	2011-05-13 08:00:00	-285768.1034	1899657.323
1023_2011	2011-05-13 16:00:00	-280005.0699	1912018.188
1023_2011	2011-05-14 00:00:00	-277251.879	1919781.244
1023_2011	2011-05-14 08:00:00	-274323.1943	1924935.008
1023_2011	2011-05-14 16:00:00	-275449.5477	1934091.295
1023_2011	2011-05-15 00:00:00	-274816.1782	1939366.914
1023_2011	2011-05-15 08:00:00	-273910.4793	1947292.798
1023_2011	2011-05-15 16:00:00	-269052.3753	1964005.351
1023_2011	2011-05-16 00:00:00	-270153.2557	1968505.102
1023_2011	2011-05-16 08:00:00	-271938.5326	1978506.584
1023_2011	2011-05-16 16:00:00	-272831.8554	1980894.842
1023_2011	2011-05-17 00:00:00	-269671.3849	1986560.22
1023_2011	2011-05-17 08:00:00	-269453.6618	1990406.862
1023_2011	2011-05-17 16:00:00	-267834.7865	1994147.743
1023_2011	2011-05-18 00:00:00	-266990.7334	1995432.617
1023_2011	2011-05-18 08:00:00	-263848.1902	2003210.179
1023_2011	2011-05-18 16:00:00	-260124.5098	2012135.784
1023_2011	2011-05-19 00:00:00	-256245.796	2017471.154
1023_2011	2011-05-19 08:00:00	-246052.542	2025036.617
1023_2011	2011-05-19 16:00:00	-240278.9326	2025760.758
1023_2011	2011-05-20 00:00:00	-241051.4253	2022482.68
1023_2011	2011-05-20 08:00:00	-241314.4335	2021704.878
1023_2011	2011-05-20 16:00:00	-241930.1259	2022415.946
1023_2011	2011-05-21 00:00:00	-241063.5455	2021673.58
1023_2011	2011-05-21 08:00:00	-242066.616	2021846.395
1023_2011	2011-05-21 16:00:00	-241756.368	2023039.435
1023_2011	2011-05-22 00:00:00	-242378.1448	2024132.339
1023_2011	2011-05-22 08:00:00	-242791.5623	2024082.693
1023_2011	2011-05-22 16:00:00	-241250.729	2027150.536
1023_2011	2011-05-23 00:00:00	-235363.9414	2026864.508
1023_2011	2011-05-23 08:00:00	-231367.6443	2024632.954
1023_2011	2011-05-23 16:00:00	-227371.6123	2026484.504
1023_2011	2011-05-24 00:00:00	-225138.861	2028617.025
1023_2011	2011-05-24 08:00:00	-224002.5437	2032134.324
1023_2011	2011-05-24 16:00:00	-223190.9657	2037010.529
1023_2011	2011-05-25 00:00:00	-217412.3955	2048761.387
1023_2011	2011-05-25 08:00:00	-217162.8906	2055049.797
1023_2011	2011-05-25 16:00:00	-219507.6731	2063360.227
1023_2011	2011-05-26 00:00:00	-218772.388	2066316.419
1023_2011	2011-05-26 08:00:00	-219367.491	2078478.344
1023_2011	2011-05-26 16:00:00	-222506.1809	2084969.301
1023_2011	2011-05-27 00:00:00	-222942.7372	2085081.147
1023_2011	2011-05-27 08:00:00	-225700.7922	2091563.431
1023_2011	2011-05-27 16:00:00	-228633.9909	2096000.844
1023_2011	2011-05-28 00:00:00	-229160.7263	2099020.091
1023_2011	2011-05-28 08:00:00	-229169.7317	2107449.177
1023_2011	2011-05-28 16:00:00	-231288.6655	2112817.252
1023_2011	2011-05-29 00:00:00	-232166.1895	2113814.324
1023_2011	2011-05-29 08:00:00	-230388.1205	2120775.254
1023_2011	2011-05-29 16:00:00	-228727.8045	2125940.941
1023_2011	2011-05-30 00:00:00	-225217.3792	2134328.269
1023_2011	2011-05-30 08:00:00	-224615.3849	2141792.525
1023_2011	2011-05-30 16:00:00	-225771.1558	2145362.52
1023_2011	2011-05-31 00:00:00	-224885.6901	2147032.874
1023_2011	2011-05-31 08:00:00	-225272.0951	2149408.419
1023_2011	2011-05-31 16:00:00	-223496.7925	2156806.764
1023_2011	2011-06-01 00:00:00	-221153.4712	2161093.966
1023_2011	2011-06-01 08:00:00	-220492.6236	2163199.796
1023_2011	2011-06-01 16:00:00	-220654.3999	2163402.912
1023_2011	2011-06-02 00:00:00	-220809.9068	2166799.298
1023_2011	2011-06-02 08:00:00	-221590.733	2169717.216
1023_2011	2011-06-02 16:00:00	-221303.3182	2175330.541
1023_2011	2011-06-03 00:00:00	-222432.806	2178315.373
1023_2011	2011-06-03 08:00:00	-224107.8899	2180153.434
1023_2011	2011-06-03 16:00:00	-227145.0559	2181532.491
1023_2011	2011-06-04 00:00:00	-228005.7263	2182080.908
1023_2011	2011-06-04 08:00:00	-226923.3563	2181608.108
1023_2011	2011-06-04 16:00:00	-227062.2889	2183827.251
1023_2011	2011-06-05 00:00:00	-227274.751	2184878.203
1024_2011	2011-05-15 00:00:00	-154371.4057	1902655.737
1024_2011	2011-05-15 08:00:00	-154025.8095	1904631.115
1024_2011	2011-05-15 16:00:00	-153308.1267	1917859.418
1024_2011	2011-05-16 00:00:00	-156902.1433	1934775.745
1024_2011	2011-05-16 08:00:00	-154822.8011	1961818.785
1024_2011	2011-05-16 16:00:00	-153901.4049	1970777.99
1024_2011	2011-05-17 00:00:00	-149648.1881	1975234.357
1024_2011	2011-05-17 08:00:00	-149132.4622	1976949.264
1024_2011	2011-05-17 16:00:00	-148429.3684	1978197.363
1024_2011	2011-05-18 00:00:00	-148299.4966	1984149.036
1024_2011	2011-05-18 08:00:00	-149700.1472	1989628.737
1024_2011	2011-05-18 16:00:00	-151444.6927	1994889.178
1024_2011	2011-05-19 00:00:00	-150935.7919	2001768.982
1024_2011	2011-05-19 08:00:00	-153527.3528	2009738.523
1024_2011	2011-05-19 16:00:00	-153098.8134	2010551.974
1024_2011	2011-05-20 00:00:00	-151686.2033	2012025.184
1024_2011	2011-05-20 08:00:00	-151618.7233	2012934.404
1024_2011	2011-05-20 16:00:00	-151206.0878	2014005.689
1024_2011	2011-05-21 00:00:00	-151489.4125	2015447.401
1024_2011	2011-05-21 08:00:00	-153023.6861	2019496.446
1024_2011	2011-05-21 16:00:00	-155017.9675	2022639.882
1024_2011	2011-05-22 00:00:00	-154381.206	2025599.16
1024_2011	2011-05-22 08:00:00	-156754.8553	2031844.703
1024_2011	2011-05-22 16:00:00	-156519.2139	2032135.493
1024_2011	2011-05-23 00:00:00	-157195.2245	2035167.826
1024_2011	2011-05-23 08:00:00	-157732.1595	2035825.674
1024_2011	2011-05-23 16:00:00	-158291.5309	2037967.476
1024_2011	2011-05-24 00:00:00	-158261.8844	2039362.796
1024_2011	2011-05-24 08:00:00	-161041.3052	2046650.422
1024_2011	2011-05-24 16:00:00	-157325.6305	2053038.458
1024_2011	2011-05-25 00:00:00	-156714.1774	2056441.84
1024_2011	2011-05-25 08:00:00	-158309.896	2061386.461
1024_2011	2011-05-25 16:00:00	-159051.5385	2063926.819
1024_2011	2011-05-26 00:00:00	-159758.839	2065933.565
1024_2011	2011-05-26 08:00:00	-159557.5306	2066463.123
1024_2011	2011-05-26 16:00:00	-160248.669	2066664.898
1024_2011	2011-05-27 00:00:00	-160964.4274	2068738.736
1024_2011	2011-05-27 08:00:00	-163110.0968	2070413.574
1024_2011	2011-05-27 16:00:00	-165026.0709	2072797.727
1024_2011	2011-05-28 00:00:00	-165983.794	2077260.917
1024_2011	2011-05-28 08:00:00	-167471.3625	2083493.347
1024_2011	2011-05-28 16:00:00	-168072.9703	2086036.148
1024_2011	2011-05-29 00:00:00	-169703.8409	2092656.93
1024_2011	2011-05-29 08:00:00	-170420.2858	2096421.306
1024_2011	2011-05-29 16:00:00	-173334.674	2101653.628
1024_2011	2011-05-30 00:00:00	-176949.1253	2109315.452
1024_2011	2011-05-30 08:00:00	-178444.4439	2111453.334
1024_2011	2011-05-30 16:00:00	-181241.7921	2114447.637
1024_2011	2011-05-31 00:00:00	-179095.4543	2120344.225
1024_2011	2011-05-31 08:00:00	-185217.9187	2122760.619
1024_2011	2011-05-31 16:00:00	-193026.9895	2126754.074
1024_2011	2011-06-01 00:00:00	-196147.1162	2131399.913
1024_2011	2011-06-01 08:00:00	-197047.0403	2134310.661
1024_2011	2011-06-01 16:00:00	-196577.6667	2137148.761
1024_2011	2011-06-02 00:00:00	-196597.9666	2139785.639
1024_2011	2011-06-02 08:00:00	-196861.4066	2142402.238
1024_2011	2011-06-02 16:00:00	-197650.3316	2145654.809
1024_2011	2011-06-03 00:00:00	-198422.7969	2146044.062
1024_2011	2011-06-03 08:00:00	-198578.5827	2145761.863
1024_2011	2011-06-03 16:00:00	-198889.8229	2145804.124
1024_2011	2011-06-04 00:00:00	-198890.8576	2145974.806
1024_2011	2011-06-04 08:00:00	-199210.506	2147562.521
1024_2011	2011-06-04 16:00:00	-200243.337	2147877.138
1024_2011	2011-06-05 00:00:00	-199005.7315	2146608.945
1024_2011	2011-06-05 08:00:00	-199404.4331	2146174.394
1024_2011	2011-06-05 16:00:00	-204735.1219	2147925.722
1024_2011	2011-06-06 00:00:00	-208948.4473	2148936.416
1024_2011	2011-06-06 08:00:00	-215319.3003	2151284.798
1024_2011	2011-06-06 16:00:00	-221620.7969	2155302.727
1024_2011	2011-06-07 00:00:00	-222810.2129	2155506.799
1024_2011	2011-06-07 08:00:00	-226286.2107	2156465.286
1024_2011	2011-06-07 16:00:00	-232816.717	2160056.946
1024_2011	2011-06-08 00:00:00	-234096.7701	2160729.512
1024_2011	2011-06-08 08:00:00	-235356.3768	2160774.959
1024_2011	2011-06-08 16:00:00	-239170.8541	2164399.132
1024_2011	2011-06-09 00:00:00	-241685.461	2165073.964
1024_2011	2011-06-09 08:00:00	-245442.2807	2167763.63
1024_2011	2011-06-09 16:00:00	-246789.3832	2168866.326
1024_2011	2011-06-10 00:00:00	-247961.0928	2169412.743
1024_2011	2011-06-10 08:00:00	-249247.8618	2169391.818
1024_2011	2011-06-10 16:00:00	-251625.5477	2171116.672
1024_2011	2011-06-11 00:00:00	-251807.4995	2171655.839
1024_2011	2011-06-11 08:00:00	-252524.4612	2172198.882
1024_2011	2011-06-11 16:00:00	-253114.0053	2173849.106
1024_2011	2011-06-12 00:00:00	-252764.1277	2174669.175
1024_2011	2011-06-12 08:00:00	-253313.7113	2174304.651
1024_2011	2011-06-12 16:00:00	-254460.2529	2176492.712
1024_2011	2011-06-13 00:00:00	-254474.8823	2177509.045
1024_2011	2011-06-13 08:00:00	-254682.4944	2178088.774
1024_2011	2011-06-13 16:00:00	-255160.7637	2178173.108
1024_2011	2011-06-14 00:00:00	-255813.5897	2178540.195
1024_2012	2012-05-16 00:00:00	-287575.2545	1821654.896
1024_2012	2012-05-16 08:00:00	-285126.8223	1829867.702
1024_2012	2012-05-16 16:00:00	-281949.2193	1832738.073
1024_2012	2012-05-17 00:00:00	-280411.4541	1832487.121
1024_2012	2012-05-17 08:00:00	-278225.6691	1834850.47
1024_2012	2012-05-17 16:00:00	-276023.9979	1839207.055
1024_2012	2012-05-18 00:00:00	-276447.7491	1839677.761
1024_2012	2012-05-18 08:00:00	-274272.4912	1839006.104
1024_2012	2012-05-18 16:00:00	-273182.2441	1843073.874
1024_2012	2012-05-19 00:00:00	-275450.0264	1855117.283
1024_2012	2012-05-19 08:00:00	-282426.6904	1872074.762
1024_2012	2012-05-19 16:00:00	-283815.9231	1874000.304
1024_2012	2012-05-20 00:00:00	-284059.6153	1875547.064
1024_2012	2012-05-20 08:00:00	-285686.5828	1877784.11
1024_2012	2012-05-20 16:00:00	-287129.0431	1878998.24
1024_2012	2012-05-21 00:00:00	-287515.0103	1879342.757
1024_2012	2012-05-21 08:00:00	-290242.0326	1884086.134
1024_2012	2012-05-21 16:00:00	-293787.6869	1894346.523
1024_2012	2012-05-22 00:00:00	-295936.6263	1895330.626
1024_2012	2012-05-22 08:00:00	-295566.6931	1895158.969
1024_2012	2012-05-22 16:00:00	-298887.4144	1902970.511
1024_2012	2012-05-23 08:00:00	-309182.8967	1925107.762
1024_2012	2012-05-23 16:00:00	-309114.0685	1926834.089
1024_2012	2012-05-24 00:00:00	-307437.0449	1931538.535
1024_2012	2012-05-24 08:00:00	-307774.3027	1932561.064
1024_2012	2012-05-24 16:00:00	-307031.3906	1935469.119
1024_2012	2012-05-25 00:00:00	-307567.4568	1938370.418
1024_2012	2012-05-25 08:00:00	-307006.5351	1944188.742
1024_2012	2012-05-25 16:00:00	-310494.0722	1951448.902
1024_2012	2012-05-26 00:00:00	-309457.9188	1958917.287
1024_2012	2012-05-26 08:00:00	-308290.5017	1967604.178
1024_2012	2012-05-26 16:00:00	-303767.3761	1986953.267
1024_2012	2012-05-27 00:00:00	-300888.3096	1997045.527
1024_2012	2012-05-27 08:00:00	-297437.5526	2007858.282
1024_2012	2012-05-27 16:00:00	-295491.7638	2015838.746
1024_2012	2012-05-28 00:00:00	-296729.0647	2021595.927
1024_2012	2012-05-28 08:00:00	-298263.9934	2024510.683
1024_2012	2012-05-28 16:00:00	-294002.5078	2031771.425
1024_2012	2012-05-29 00:00:00	-288982.524	2039766.405
1024_2012	2012-05-29 08:00:00	-282123.0376	2049731.906
1024_2012	2012-05-29 16:00:00	-279121.9338	2058131.586
1024_2012	2012-05-30 00:00:00	-277407.9641	2065106.994
1024_2012	2012-05-30 08:00:00	-275859.6115	2071411.646
1024_2012	2012-05-30 16:00:00	-275812.7204	2075827.941
1024_2012	2012-05-31 00:00:00	-274469.3462	2083846.346
1024_2012	2012-05-31 08:00:00	-273152.1093	2088503.909
1024_2012	2012-05-31 16:00:00	-268125.3833	2102899.106
1024_2012	2012-06-01 00:00:00	-266582.2691	2106314.379
1024_2012	2012-06-01 08:00:00	-264157.5201	2107312.589
1024_2012	2012-06-01 16:00:00	-260280.3551	2113241.206
1024_2012	2012-06-02 00:00:00	-259618.5805	2119757.043
1024_2012	2012-06-02 08:00:00	-260593.792	2123197.961
1024_2012	2012-06-02 16:00:00	-258612.7979	2128965.631
1024_2012	2012-06-03 00:00:00	-256150.2235	2131104.366
1024_2012	2012-06-03 08:00:00	-255674.3183	2133671.662
1024_2012	2012-06-03 16:00:00	-253583.2335	2138117.522
1024_2012	2012-06-04 00:00:00	-249474.7706	2143636.656
1024_2012	2012-06-04 08:00:00	-246624.9651	2147510.147
1024_2012	2012-06-04 16:00:00	-241136.8864	2152956.609
1024_2012	2012-06-05 00:00:00	-234745.1716	2161763.768
1024_2012	2012-06-05 08:00:00	-234289.4615	2163525.104
1024_2012	2012-06-05 16:00:00	-232216.6241	2167807.709
1024_2012	2012-06-06 00:00:00	-231231.7011	2170109.948
1024_2012	2012-06-06 08:00:00	-230569.4166	2171483.117
1024_2012	2012-06-06 16:00:00	-229751.2317	2175392.088
1024_2012	2012-06-07 00:00:00	-229167.4106	2176904.679
1024_2012	2012-06-07 08:00:00	-229226.8607	2177203.643
1024_2012	2012-06-07 16:00:00	-229225.1879	2177497.27
1024_2012	2012-06-08 00:00:00	-229248.6514	2177973.036
1024_2013	2013-05-18 00:01:00	-329005.2423	2015195.16
1024_2013	2013-05-18 08:00:00	-328746.6628	2014877.688
1024_2013	2013-05-18 16:00:00	-329334.9331	2015157.619
1024_2013	2013-05-19 00:00:00	-328646.1011	2014397.196
1024_2013	2013-05-19 08:00:00	-328474.1323	2014740.373
1024_2013	2013-05-19 16:00:00	-328975.2408	2014675.164
1024_2013	2013-05-20 00:00:00	-329003.822	2015300.311
1024_2013	2013-05-20 08:00:00	-328948.6002	2016604.182
1024_2013	2013-05-20 16:00:00	-329201.3024	2016691.41
1024_2013	2013-05-21 00:00:00	-329146.0251	2017344.966
1024_2013	2013-05-21 08:00:00	-328891.0544	2016999.146
1024_2013	2013-05-21 16:00:00	-329759.416	2019473.944
1024_2013	2013-05-22 00:01:00	-329454.0901	2023560.03
1024_2013	2013-05-22 08:00:00	-323694.1387	2029929.718
1024_2013	2013-05-22 16:00:00	-318810.9124	2033244.593
1024_2013	2013-05-23 00:00:00	-316421.746	2033419.849
1024_2013	2013-05-23 08:00:00	-316045.4857	2033061.505
1024_2013	2013-05-23 16:00:00	-313944.3885	2035211.318
1024_2013	2013-05-24 00:00:00	-311285.9561	2038159.04
1024_2013	2013-05-24 08:00:00	-310240.2221	2038929.939
1024_2013	2013-05-24 16:00:00	-307665.78	2041383.173
1024_2013	2013-05-25 00:00:00	-301658.2116	2046744.718
1024_2013	2013-05-25 08:00:00	-300616.1491	2049189.057
1024_2013	2013-05-25 16:00:00	-298793.0176	2054296.858
1024_2013	2013-05-26 00:00:00	-297291.5772	2056376.412
1024_2013	2013-05-26 08:00:00	-295968.4515	2058685.454
1024_2013	2013-05-26 16:00:00	-296530.6248	2060425.286
1024_2013	2013-05-27 00:00:00	-297657.7472	2063161.242
1024_2013	2013-05-27 08:00:00	-298993.4876	2065109.675
1024_2013	2013-05-27 16:00:00	-300680.9993	2070903.698
1024_2013	2013-05-28 00:00:00	-298359.6698	2073891.957
1024_2013	2013-05-28 08:01:00	-292787.8092	2079333.292
1024_2013	2013-05-28 16:00:00	-291523.1915	2087499.342
1024_2013	2013-05-29 00:00:00	-289463.2339	2096073.321
1024_2013	2013-05-29 08:00:00	-288610.7258	2097163.555
1024_2013	2013-05-29 16:00:00	-286588.9964	2100215.694
1024_2013	2013-05-30 00:00:00	-285803.2034	2102132.397
1024_2013	2013-05-30 08:00:00	-284902.8316	2102199.293
1024_2013	2013-05-30 16:00:00	-282945.7433	2103221.938
1024_2013	2013-05-31 00:00:00	-281760.0155	2106296.924
1024_2013	2013-05-31 08:00:00	-281506.4263	2107308.064
1024_2013	2013-05-31 16:00:00	-280923.437	2107932.692
1024_2013	2013-06-01 00:00:00	-280216.9433	2108934.823
1024_2013	2013-06-01 08:00:00	-280123.3715	2109800.867
1024_2013	2013-06-01 16:00:00	-280632.18	2110491.484
1024_2013	2013-06-02 00:01:00	-280013.1218	2112045.081
1024_2013	2013-06-02 08:00:00	-280310.2507	2113446.573
1024_2013	2013-06-02 16:00:00	-280621.1659	2115620.34
1024_2013	2013-06-03 00:01:00	-279896.4321	2118361.546
1024_2013	2013-06-03 08:00:00	-278779.7963	2122993.026
1024_2013	2013-06-03 16:00:00	-280048.1646	2124999.467
1024_2013	2013-06-04 00:00:00	-280267.1259	2125716.885
1024_2013	2013-06-04 08:00:00	-280501.656	2126083.817
1024_2013	2013-06-04 16:00:00	-280352.9995	2128237.251
1024_2013	2013-06-05 00:00:00	-279775.1992	2130050.675
1024_2013	2013-06-05 08:00:00	-278244.1125	2131602.812
1024_2013	2013-06-05 16:00:00	-277840.8598	2133130.019
1024_2013	2013-06-06 00:00:00	-276406.3576	2134550.173
1024_2013	2013-06-06 08:00:00	-275477.1372	2135984.97
1024_2013	2013-06-06 16:00:00	-274795.919	2136542.242
1024_2013	2013-06-07 00:00:00	-271468.6089	2140374.432
1024_2013	2013-06-07 08:01:00	-268088.0426	2147576.953
1024_2013	2013-06-07 16:00:00	-266150.7798	2149880.574
1024_2013	2013-06-08 00:00:00	-264802.3259	2150790.634
1024_2013	2013-06-08 08:00:00	-262154.0468	2152882.974
1024_2013	2013-06-08 16:00:00	-258293.2427	2155438.014
1024_2013	2013-06-09 00:00:00	-257868.1514	2157637.14
1024_2013	2013-06-11 00:00:00	-243465.2156	2183244.568
1025_2011	2011-05-12 00:00:00	-260194.9404	1821613.647
1025_2011	2011-05-12 08:00:00	-259536.1988	1837047.646
1025_2011	2011-05-12 16:00:00	-247157.6968	1855645.666
1025_2011	2011-05-13 00:00:00	-246573.619	1858085.325
1025_2011	2011-05-13 08:00:00	-239105.5917	1871304.751
1025_2011	2011-05-13 16:00:00	-231935.9624	1876381.307
1025_2011	2011-05-14 00:00:00	-227982.3483	1875965.606
1025_2011	2011-05-14 08:00:00	-211585.9718	1878883.19
1025_2011	2011-05-14 16:00:00	-207719.8152	1882753.5
1025_2011	2011-05-15 00:00:00	-199904.1119	1887959.3
1025_2011	2011-05-15 08:00:00	-199217.1292	1888647.823
1025_2011	2011-05-15 16:00:00	-200574.4665	1888177.287
1025_2011	2011-05-16 00:00:00	-199963.8146	1889186.075
1025_2011	2011-05-16 08:00:00	-200353.7117	1888744.855
1025_2011	2011-05-16 16:00:00	-200123.4402	1896819.171
1025_2011	2011-05-17 00:00:00	-199988.5189	1901900.111
1025_2011	2011-05-17 08:00:00	-200054.1519	1905208.596
1025_2011	2011-05-17 16:00:00	-199665.6886	1911979.989
1025_2011	2011-05-18 00:00:00	-197941.9214	1918276.379
1025_2011	2011-05-18 08:00:00	-197541.9697	1921160.1
1025_2011	2011-05-18 16:00:00	-196003.8403	1929061.838
1025_2011	2011-05-19 00:00:00	-196874.7378	1935409.355
1025_2011	2011-05-19 08:00:00	-197288.8084	1939025.008
1025_2011	2011-05-19 16:00:00	-194614.0592	1943945.431
1025_2011	2011-05-20 00:00:00	-189587.4424	1958864.114
1025_2011	2011-05-20 08:00:00	-189007.222	1964916.576
1025_2011	2011-05-20 16:00:00	-188860.1225	1970882.566
1025_2011	2011-05-21 00:00:00	-189123.4138	1971786.491
1025_2011	2011-05-21 08:00:00	-189802.6659	1971965.279
1025_2011	2011-05-21 16:00:00	-189192.9377	1975145.414
1025_2011	2011-05-22 00:00:00	-188413.3863	1975931.892
1025_2011	2011-05-22 08:00:00	-186635.9664	1986912.551
1025_2011	2011-05-22 16:00:00	-182892.422	1990219.422
1025_2011	2011-05-23 00:00:00	-180643.3606	1991235.863
1025_2011	2011-05-23 08:00:00	-178122.486	1992712.848
1025_2011	2011-05-23 16:00:00	-176752.9957	1994244.952
1025_2011	2011-05-24 00:00:00	-175010.2288	1994773.76
1025_2011	2011-05-24 08:00:00	-173049.3684	1995366.232
1025_2011	2011-05-24 16:00:00	-170299.6785	1998767.659
1025_2011	2011-05-25 00:00:00	-167588.0945	2001335.712
1025_2011	2011-05-25 08:00:00	-165649.2527	2003570.869
1025_2011	2011-05-25 16:00:00	-163650.828	2007868.201
1025_2011	2011-05-26 00:00:00	-162907.0009	2011915.42
1025_2011	2011-05-26 08:00:00	-159837.861	2015685.2
1025_2011	2011-05-26 16:00:00	-162347.8321	2020509.487
1025_2011	2011-05-27 00:00:00	-164249.1874	2026022.47
1025_2011	2011-05-27 08:00:00	-167740.4884	2030671.702
1025_2011	2011-05-27 16:00:00	-169117.834	2035803.894
1025_2011	2011-05-28 00:00:00	-169240.4832	2042474.975
1025_2011	2011-05-28 08:00:00	-169577.2737	2053167.824
1025_2011	2011-05-28 16:00:00	-170739.9912	2056223.199
1025_2011	2011-05-29 00:00:00	-171142.5821	2060627.891
1025_2011	2011-05-29 08:00:00	-170691.6448	2064152.438
1025_2011	2011-05-29 16:00:00	-170194.8459	2068480.884
1025_2011	2011-05-30 00:00:00	-169744.6543	2075261.343
1025_2011	2011-05-30 08:00:00	-168097.1865	2081016.621
1025_2011	2011-05-30 16:00:00	-169267.1123	2084866.908
1025_2011	2011-05-31 00:00:00	-173434.2518	2094069.672
1025_2011	2011-05-31 08:00:00	-177001.8428	2099424.514
1025_2011	2011-05-31 16:00:00	-183103.117	2105542.897
1025_2011	2011-06-01 00:00:00	-188158.7775	2106507.476
1025_2011	2011-06-01 08:00:00	-191276.5601	2107353.078
1025_2011	2011-06-01 16:00:00	-193587.0294	2108836.961
1025_2011	2011-06-02 00:00:00	-196963.8096	2110448.236
1025_2011	2011-06-02 08:00:00	-201280.2949	2117448.157
1025_2011	2011-06-02 16:00:00	-204997.8604	2125224.98
1025_2011	2011-06-03 00:00:00	-205313.6975	2125011.965
1025_2012	2012-06-03 00:00:00	-255100.9369	1835025.205
1025_2012	2012-06-03 08:00:00	-253977.1767	1833837.073
1025_2012	2012-06-03 16:00:00	-249156.3398	1839030.788
1025_2012	2012-06-04 00:00:00	-243129.0722	1851357.874
1025_2012	2012-06-04 08:00:00	-241415.2477	1857083.913
1025_2012	2012-06-04 16:00:00	-243382.7385	1866843.885
1025_2012	2012-06-05 00:00:00	-244132.0472	1868312.635
1025_2012	2012-06-05 08:00:00	-244262.0471	1871796.718
1025_2012	2012-06-05 16:00:00	-245347.6445	1877828.745
1025_2012	2012-06-06 00:00:00	-245576.8399	1886553.028
1025_2012	2012-06-06 08:00:00	-250882.8698	1891223.144
1025_2012	2012-06-06 16:00:00	-252160.3917	1897656.164
1025_2012	2012-06-07 00:00:00	-253584.0555	1900726.009
1025_2012	2012-06-07 08:00:00	-255328.0071	1908520.658
1025_2012	2012-06-07 16:00:00	-260622.841	1919512.481
1025_2012	2012-06-11 08:00:00	-273868.6135	2007131.638
1025_2012	2012-06-11 16:00:00	-276246.0929	2024087.351
1025_2012	2012-06-12 00:00:00	-283699.8429	2035679.412
1025_2012	2012-06-12 08:00:00	-289078.9491	2037218.878
1025_2012	2012-06-12 16:00:00	-289545.4429	2040426.477
1025_2012	2012-06-16 08:00:00	-320921.4641	2096195.577
1025_2012	2012-06-16 16:00:00	-342131.8454	2099366.629
1025_2012	2012-06-17 00:00:00	-353493.5927	2101582.821
1025_2012	2012-06-17 08:00:00	-363645.8671	2100989.786
1025_2012	2012-06-17 16:00:00	-367327.7894	2100674.934
1025_2013	2013-05-23 00:00:00	-319793.0924	1822979.395
1025_2013	2013-05-23 08:00:00	-308728.7118	1829778.71
1025_2013	2013-05-23 16:00:00	-304147.2579	1834266.917
1025_2013	2013-05-24 00:00:00	-303056.1363	1836975.88
1025_2013	2013-05-24 08:00:00	-295115.0733	1836626.255
1025_2013	2013-05-24 16:00:00	-289447.2292	1838081.55
1025_2013	2013-05-25 00:00:00	-277853.4828	1836062.427
1025_2013	2013-05-25 08:00:00	-274307.5318	1839010.119
1025_2013	2013-05-25 16:00:00	-266962.0021	1851828.002
1025_2013	2013-05-26 00:00:00	-269277.5338	1859404.148
1025_2013	2013-05-26 08:00:00	-273633.1578	1865140.872
1025_2013	2013-05-26 16:00:00	-273399.4583	1876831.569
1025_2013	2013-05-27 00:00:00	-272223.8144	1878024.229
1025_2013	2013-05-27 08:02:00	-271495.3112	1882743.788
1025_2013	2013-05-27 16:00:00	-273605.891	1890523.122
1025_2013	2013-05-28 00:00:00	-273246.5506	1899994.179
1025_2013	2013-05-28 08:00:00	-270544.25	1900755.592
1025_2013	2013-05-28 16:00:00	-268135.7163	1903106.237
1025_2013	2013-05-29 00:01:00	-269048.5172	1907486.963
1025_2013	2013-05-29 08:00:00	-269928.6976	1914677.442
1025_2013	2013-05-29 16:00:00	-271913.7043	1923301.15
1025_2013	2013-05-30 00:01:00	-275010.8651	1935159.397
1025_2013	2013-05-30 08:00:00	-272391.6867	1947597.697
1025_2013	2013-05-30 16:00:00	-270756.6076	1958166.693
1025_2013	2013-05-31 00:00:00	-267011.8665	1971437.292
1025_2013	2013-05-31 08:01:00	-262073.691	1979485.144
1025_2013	2013-05-31 16:00:00	-258280.2952	1991087.585
1025_2013	2013-06-01 00:00:00	-255790.9955	1994954.306
1025_2013	2013-06-01 08:00:00	-255882.9738	1995029.393
1025_2013	2013-06-01 16:00:00	-249858.0053	2005858.238
1025_2013	2013-06-02 00:00:00	-248301.9192	2015637.234
1025_2013	2013-06-02 08:00:00	-245364.9037	2019867.525
1025_2013	2013-06-02 16:00:00	-242771.3097	2027674.588
1025_2013	2013-06-03 00:00:00	-238501.0346	2035278.762
1025_2013	2013-06-03 08:00:00	-236994.9211	2037921.316
1025_2013	2013-06-03 16:00:00	-234539.8729	2043083.292
1025_2013	2013-06-04 00:00:00	-233588.372	2050191.131
1025_2013	2013-06-04 08:00:00	-235165.4767	2060691.552
1025_2013	2013-06-04 16:00:00	-234885.5267	2069812.54
1025_2013	2013-06-05 00:01:00	-234396.5164	2076372.847
1025_2013	2013-06-05 08:00:00	-234783.9593	2093181.536
1025_2013	2013-06-05 16:00:00	-235350.8672	2098554.418
1025_2013	2013-06-06 00:00:00	-235584.3762	2103631.337
1028_2011	2011-04-28 00:00:00	-249450.4578	1750074.016
1028_2011	2011-04-28 08:00:00	-246240.6467	1761751.605
1028_2011	2011-04-28 16:00:00	-250246.4211	1772443.269
1028_2011	2011-04-29 00:00:00	-252892.7696	1778070.225
1028_2011	2011-04-29 08:00:00	-252859.4676	1778374.276
1028_2011	2011-04-29 16:00:00	-256566.485	1787343.772
1028_2011	2011-04-30 00:00:00	-257413.7063	1789793.455
1028_2011	2011-04-30 08:00:00	-257057.5557	1789782.272
1028_2011	2011-04-30 16:00:00	-261399.5648	1798879.806
1028_2011	2011-05-01 00:00:00	-263770.6276	1804004.817
1028_2011	2011-05-01 08:00:00	-264781.1264	1804199.268
1028_2011	2011-05-01 16:00:00	-267618.0761	1809838.732
1028_2011	2011-05-02 00:00:00	-268746.038	1810179.45
1028_2011	2011-05-02 08:00:00	-264916.825	1810921.224
1028_2011	2011-05-02 16:00:00	-263289.6986	1815186.552
1028_2011	2011-05-03 00:00:00	-266525.1921	1821022.707
1028_2011	2011-05-03 08:00:00	-268782.4762	1825595.552
1028_2011	2011-05-03 16:00:00	-268481.2241	1836090.259
1028_2011	2011-05-04 00:00:00	-270279.1912	1839233.556
1028_2011	2011-05-04 08:00:00	-271699.5219	1840388.682
1028_2011	2011-05-04 16:00:00	-269110.9556	1843754.91
1028_2011	2011-05-05 00:00:00	-268885.3818	1852624.417
1028_2011	2011-05-05 08:00:00	-273845.9541	1856328.241
1028_2011	2011-05-05 16:00:00	-274178.1471	1863562.593
1028_2011	2011-05-06 00:00:00	-272048.1702	1876542.127
1028_2011	2011-05-06 08:00:00	-275850.8598	1876811.864
1028_2011	2011-05-06 16:00:00	-283740.6991	1880918.533
1028_2011	2011-05-07 00:00:00	-291362.4316	1882137.88
1028_2011	2011-05-07 08:00:00	-291406.6966	1882611.777
1028_2011	2011-05-07 16:00:00	-285972.0381	1888808.21
1028_2011	2011-05-08 00:00:00	-284556.7477	1889512.479
1028_2011	2011-05-08 08:00:00	-284442.6613	1892431.731
1028_2011	2011-05-08 16:00:00	-281687.2712	1898636.387
1028_2011	2011-05-09 00:00:00	-280492.0458	1904331.549
1028_2011	2011-05-09 08:00:00	-277730.6747	1905912.997
1028_2011	2011-05-09 16:00:00	-277403.8907	1906207.086
1028_2011	2011-05-10 00:00:00	-275510.5105	1908629.534
1028_2011	2011-05-10 08:00:00	-275039.276	1909178.104
1028_2011	2011-05-10 16:00:00	-275218.4492	1914075.405
1028_2011	2011-05-11 00:00:00	-276922.9421	1924141.063
1028_2011	2011-05-11 08:00:00	-274749.1736	1926372.214
1028_2011	2011-05-11 16:00:00	-275640.7549	1929403.725
1028_2011	2011-05-12 00:00:00	-275621.832	1931047.132
1028_2011	2011-05-12 08:00:00	-275711.9622	1932566.997
1028_2011	2011-05-12 16:00:00	-275149.5601	1939513.675
1028_2011	2011-05-13 00:00:00	-275758.8444	1939122.801
1028_2011	2011-05-13 08:00:00	-276859.5441	1942308.374
1028_2011	2011-05-13 16:00:00	-278603.7776	1945748.211
1028_2011	2011-05-14 00:00:00	-279500.3773	1946227.821
1028_2011	2011-05-14 08:00:00	-279707.2357	1946209.844
1028_2011	2011-05-14 16:00:00	-279634.0032	1946958.072
1028_2011	2011-05-15 00:00:00	-277907.8048	1947458.98
1028_2011	2011-05-15 08:00:00	-274342.5757	1961195.182
1028_2011	2011-05-15 16:00:00	-278803.4697	1970967.231
1028_2011	2011-05-16 00:00:00	-275741.4399	1980518.401
1028_2011	2011-05-16 08:00:00	-273158.9674	1986523.768
1028_2011	2011-05-16 16:00:00	-272149.6301	1987954.173
1028_2011	2011-05-17 00:00:00	-270846.5567	1989280.06
1028_2011	2011-05-17 08:00:00	-269859.3119	1994245.899
1028_2011	2011-05-17 16:00:00	-268106.568	1994832.38
1028_2011	2011-05-18 00:00:00	-267042.5105	1995504.275
1028_2011	2011-05-18 08:00:00	-265396.0869	1999357.323
1028_2011	2011-05-18 16:00:00	-264206.0554	2000924.751
1028_2011	2011-05-19 00:00:00	-264202.024	2001897.888
1028_2011	2011-05-19 08:00:00	-264238.3543	2004029.509
1028_2011	2011-05-19 16:00:00	-264150.4289	2005347.765
1028_2011	2011-05-20 00:00:00	-258662.2477	2012677.213
1028_2011	2011-05-20 08:00:00	-256650.1591	2015247.991
1028_2011	2011-05-20 16:00:00	-255062.3507	2020042.212
1028_2011	2011-05-21 00:00:00	-255145.7283	2019964.082
1028_2011	2011-05-21 08:00:00	-255643.4957	2019838.09
1028_2011	2011-05-21 16:00:00	-256229.4248	2019701.183
1028_2011	2011-05-22 00:00:00	-256517.0889	2019651.34
1028_2011	2011-05-22 08:00:00	-256500.9625	2019668.964
1028_2011	2011-05-22 16:00:00	-256407.5088	2019698.467
1028_2011	2011-05-23 00:00:00	-256292.9981	2019602.149
1028_2011	2011-05-23 08:00:00	-256106.2139	2019699.402
1028_2011	2011-05-23 16:00:00	-255991.9149	2019679.336
1028_2011	2011-05-24 00:00:00	-255847.9826	2019666.107
1028_2011	2011-05-24 08:00:00	-254268.2035	2020236.536
1028_2011	2011-05-24 16:00:00	-251251.05	2021993.417
1028_2011	2011-05-25 00:00:00	-251384.5766	2021919.725
1028_2011	2011-05-25 08:00:00	-251800.3023	2022052.628
1028_2011	2011-05-25 16:00:00	-250198.5574	2021927.222
1028_2011	2011-05-26 00:00:00	-249126.879	2021630.789
1028_2011	2011-05-26 08:00:00	-249110.5687	2021772.39
1028_2011	2011-05-26 16:00:00	-244644.1015	2026151.285
1028_2011	2011-05-27 00:00:00	-243341.3364	2027228.144
1028_2011	2011-05-27 08:00:00	-237140.817	2027520.649
1028_2011	2011-05-27 16:00:00	-237738.2076	2027466.944
1028_2011	2011-05-28 00:00:00	-237568.2015	2027595.262
1028_2011	2011-05-28 08:00:00	-234403.2451	2025782.907
1028_2011	2011-05-28 16:00:00	-234173.0706	2026239.807
1028_2011	2011-05-29 00:00:00	-232117.8965	2028334.632
1028_2011	2011-05-29 08:00:00	-231606.7023	2029006.334
1028_2011	2011-05-29 16:00:00	-231400.2681	2029446.355
1028_2011	2011-05-30 00:00:00	-231067.3843	2029237.605
1028_2011	2011-05-30 08:00:00	-230904.3378	2029157.444
1028_2011	2011-05-30 16:00:00	-230897.9398	2029147.367
1028_2011	2011-05-31 00:00:00	-230610.0028	2029266.252
1028_2011	2011-05-31 08:00:00	-229854.5662	2029232.203
1028_2011	2011-05-31 16:00:00	-228349.2152	2031069.93
1028_2011	2011-06-01 00:00:00	-227407.2838	2032392.489
1028_2011	2011-06-01 08:00:00	-227641.5032	2035420.955
1028_2011	2011-06-01 16:00:00	-225588.8066	2041413.198
1028_2011	2011-06-02 00:00:00	-225708.2119	2050218.435
1028_2011	2011-06-02 08:00:00	-225876.6267	2057797.994
1028_2011	2011-06-02 16:00:00	-226304.4841	2060668.665
1028_2011	2011-06-03 00:00:00	-227467.0815	2063048.411
1028_2011	2011-06-03 08:00:00	-228353.476	2068326.109
1028_2011	2011-06-03 16:00:00	-228969.6588	2071849.694
1028_2011	2011-06-04 00:00:00	-230965.4988	2075033.127
1028_2011	2011-06-04 08:00:00	-234413.8414	2091085.601
1028_2011	2011-06-04 16:00:00	-235140.805	2093211.638
1028_2011	2011-06-05 00:00:00	-236930.3047	2094708.128
1028_2011	2011-06-05 08:00:00	-239018.3344	2097116.293
1028_2011	2011-06-05 16:00:00	-239719.5637	2097558.577
1028_2011	2011-06-06 00:00:00	-240951.4748	2098333.495
1028_2011	2011-06-06 08:00:00	-242666.5967	2101529.242
1028_2011	2011-06-06 16:00:00	-243657.5701	2101941.632
1028_2011	2011-06-07 00:00:00	-244666.8022	2102032.829
1028_2011	2011-06-07 08:00:00	-245188.7659	2102023.095
1028_2011	2011-06-07 16:00:00	-247045.4549	2102819.79
1028_2011	2011-06-08 00:00:00	-248145.0675	2102844.586
1028_2011	2011-06-08 08:00:00	-248576.4238	2103245.515
1028_2011	2011-06-08 16:00:00	-249494.6113	2105003.684
1028_2011	2011-06-09 00:00:00	-250661.745	2106338.415
1036_2011	2011-05-06 00:00:00	-271770.0031	1817287.764
1036_2011	2011-05-06 08:00:00	-270140.0881	1825603.365
1036_2011	2011-05-06 16:00:00	-263280.4223	1834522.694
1036_2011	2011-05-07 00:00:00	-251598.6558	1837810.136
1036_2011	2011-05-07 08:00:00	-243469.0398	1843392.95
1036_2011	2011-05-07 16:00:00	-229962.3497	1847078.696
1036_2011	2011-05-08 00:00:00	-227022.6396	1852410.246
1036_2011	2011-05-08 08:00:00	-214298.2631	1869062.73
1036_2011	2011-05-08 16:00:00	-202554.5012	1862168.988
1036_2011	2011-05-09 00:00:00	-197306.5604	1860569.853
1036_2011	2011-05-09 08:00:00	-196152.5773	1861142.694
1036_2011	2011-05-09 16:00:00	-193408.4588	1861104.376
1036_2011	2011-05-10 00:00:00	-193399.5004	1861705.826
1036_2011	2011-05-10 08:00:00	-192384.2477	1863330.732
1036_2011	2011-05-10 16:00:00	-190496.5188	1863895.871
1036_2011	2011-05-11 00:00:00	-189804.7713	1864739.864
1036_2011	2011-05-11 08:00:00	-187748.6413	1867665.161
1036_2011	2011-05-11 16:00:00	-185768.7457	1867099.786
1036_2011	2011-05-12 00:00:00	-183222.3241	1866624.61
1036_2011	2011-05-12 08:00:00	-182186.3353	1868088.669
1036_2011	2011-05-12 16:00:00	-181752.8435	1868692.189
1036_2011	2011-05-13 00:00:00	-182366.2977	1870096.288
1036_2011	2011-05-13 08:00:00	-182882.6762	1873471.74
1036_2011	2011-05-13 16:00:00	-180162.9518	1880217.848
1036_2011	2011-05-14 00:00:00	-178867.0981	1884034.34
1036_2011	2011-05-14 08:00:00	-178361.248	1885741.298
1036_2011	2011-05-14 16:00:00	-175812.98	1888450.861
1036_2011	2011-05-15 00:00:00	-172526.2553	1892416.543
1036_2011	2011-05-15 08:00:00	-171117.6629	1901257.275
1036_2011	2011-05-15 16:00:00	-181743.3288	1914319.651
1036_2011	2011-05-16 00:00:00	-185968.5775	1923567.767
1036_2011	2011-05-16 08:00:00	-193397.4278	1937595.932
1036_2011	2011-05-16 16:00:00	-191770.8867	1961593.988
1036_2011	2011-05-17 00:00:00	-188839.6683	1971024.211
1036_2011	2011-05-17 08:00:00	-183839.7104	1982518.638
1036_2011	2011-05-17 16:00:00	-173699.9025	1994568.655
1036_2011	2011-05-18 00:00:00	-164430.2963	2002062.23
1036_2011	2011-05-18 08:00:00	-155532.7398	2012560.164
1036_2011	2011-05-18 16:00:00	-153587.2223	2015818.977
1036_2011	2011-05-19 00:00:00	-152264.6662	2015946.084
1036_2011	2011-05-19 08:00:00	-153025.5776	2020447.358
1036_2011	2011-05-19 16:00:00	-150695.8934	2024018.481
1036_2011	2011-05-20 00:00:00	-147234.701	2029963.712
1036_2011	2011-05-20 08:00:00	-150476.0674	2034100.761
1036_2011	2011-05-20 16:00:00	-153214.3398	2037044.867
1036_2011	2011-05-21 00:00:00	-154035.2666	2040207.391
1036_2011	2011-05-21 08:00:00	-156003.737	2042151.714
1036_2011	2011-05-21 16:00:00	-154031.3878	2055748.831
1036_2011	2011-05-22 00:00:00	-153878.2442	2062729.403
1036_2011	2011-05-22 08:00:00	-155630.6333	2069284.51
1036_2011	2011-05-22 16:00:00	-157060.5948	2072413.584
1036_2011	2011-05-23 00:00:00	-157643.9312	2073292.033
1036_2011	2011-05-23 08:00:00	-157935.7192	2077485.23
1036_2011	2011-05-23 16:00:00	-158042.917	2081059.958
1036_2011	2011-05-24 00:00:00	-158434.2438	2082344.791
1036_2011	2011-05-24 08:00:00	-159033.3217	2082360.713
1036_2011	2011-05-24 16:00:00	-162610.1389	2087943.261
1036_2011	2011-05-25 00:00:00	-166690.9161	2095600.908
1036_2011	2011-05-25 08:00:00	-169227.4055	2099315.873
1036_2011	2011-05-25 16:00:00	-172116.929	2100124.367
1036_2011	2011-05-26 00:00:00	-175922.2612	2106933.963
1036_2011	2011-05-26 08:00:00	-182293.1681	2114082.321
1036_2011	2011-05-26 16:00:00	-179232.9142	2120059.446
1036_2011	2011-05-27 00:00:00	-182774.2759	2123417.795
1036_2011	2011-05-27 08:00:00	-182935.3086	2123352.999
1036_2011	2011-05-27 16:00:00	-188472.5711	2122826.233
1036_2011	2011-05-28 00:00:00	-195060.6072	2126484.145
1036_2011	2011-05-28 08:00:00	-198793.9085	2134753.023
1036_2011	2011-05-28 16:00:00	-199873.7026	2133999.24
1036_2011	2011-05-29 00:00:00	-200970.264	2136072.89
1036_2011	2011-05-29 08:00:00	-201814.2289	2138345.781
1036_2011	2011-05-29 16:00:00	-201721.7559	2141258.879
1036_2011	2011-05-30 00:00:00	-199054.6986	2147522.465
1036_2011	2011-05-30 08:00:00	-195683.5283	2151336.968
1036_2011	2011-05-30 16:00:00	-193865.8205	2154462.479
1036_2011	2011-05-31 00:00:00	-192812.6561	2157482.975
1036_2011	2011-05-31 08:00:00	-195198.942	2165111.495
1036_2011	2011-05-31 16:00:00	-195775.4191	2178398.571
1036_2011	2011-06-01 00:00:00	-196379.5923	2181585.766
1036_2012	2012-05-16 00:00:00	78567.37608	2062449.71
1036_2012	2012-05-16 08:00:00	73060.87699	2056835.035
1036_2012	2012-05-16 16:00:00	68954.65921	2057364.25
1036_2012	2012-05-17 00:00:00	64511.84853	2055520.798
1036_2012	2012-05-17 08:00:00	59455.23979	2056469.013
1036_2012	2012-05-17 16:00:00	52861.95354	2059046.13
1036_2012	2012-05-18 00:00:00	50208.59459	2060143.63
1036_2012	2012-05-18 08:00:00	45494.84255	2059890.763
1036_2012	2012-05-18 16:00:00	40821.10249	2063343.903
1036_2012	2012-05-19 00:00:00	36862.84539	2067619.51
1036_2012	2012-05-19 08:00:00	30791.30584	2069354.679
1036_2012	2012-05-19 16:00:00	29026.72424	2071751.94
1036_2012	2012-05-20 00:00:00	28608.54532	2072903.563
1036_2012	2012-05-20 08:00:00	22833.27423	2075862.238
1036_2012	2012-05-20 16:00:00	18913.71149	2075140.675
1036_2012	2012-05-21 00:00:00	13735.08799	2079533.988
1036_2012	2012-05-21 08:00:00	11662.74036	2080793.652
1036_2012	2012-05-21 16:00:00	4893.78128	2085139.565
1036_2012	2012-05-22 00:00:00	1360.743091	2088175.445
1036_2012	2012-05-22 08:00:00	486.411083	2090031.207
1036_2012	2012-05-22 16:00:00	-5247.039583	2092621.247
1036_2012	2012-05-23 00:00:00	-4059.601009	2092268.849
1036_2012	2012-05-23 08:00:00	-4785.798696	2091862.965
1036_2012	2012-05-23 16:00:00	-7895.184968	2095392.336
1036_2012	2012-05-24 00:00:00	-13203.97637	2092894.545
1036_2012	2012-05-24 08:00:00	-16303.1234	2092049.725
1036_2012	2012-05-24 16:00:00	-23511.56351	2095075.731
1036_2012	2012-05-25 00:00:00	-27470.54632	2100698.493
1036_2012	2012-05-25 08:00:00	-31654.36696	2104170.795
1036_2012	2012-05-25 16:00:00	-37307.62038	2104706.708
1036_2012	2012-05-26 00:00:00	-40753.50425	2107813.676
1036_2012	2012-05-26 08:00:00	-42374.56779	2109788.189
1036_2012	2012-05-26 16:00:00	-47179.1019	2113085.448
1036_2012	2012-05-27 00:00:00	-50155.11819	2117103.832
1036_2012	2012-05-27 08:00:00	-53420.85988	2118661.727
1036_2012	2012-05-27 16:00:00	-58703.52616	2121288.599
1036_2012	2012-05-28 00:00:00	-60280.34844	2117491.721
1036_2012	2012-05-28 08:00:00	-68174.30987	2129591.047
1036_2012	2012-05-28 16:00:00	-70113.04306	2135315.452
1036_2012	2012-05-29 00:00:00	-71202.05095	2137575.851
1036_2012	2012-05-29 08:00:00	-71378.04839	2140530.554
1036_2012	2012-05-29 16:00:00	-75672.36265	2145669.011
1036_2012	2012-05-30 00:00:00	-79460.89171	2148341.208
1036_2012	2012-05-30 08:00:00	-81031.82411	2151233.649
1036_2012	2012-05-30 16:00:00	-86387.012	2154559.281
1036_2012	2012-05-31 00:00:00	-88057.40883	2154633.211
1036_2012	2012-05-31 08:00:00	-93050.88574	2157497.401
1036_2012	2012-05-31 16:00:00	-94564.19768	2157125.699
1036_2012	2012-06-01 00:00:00	-96381.38137	2156888.879
1036_2012	2012-06-01 08:00:00	-99830.94006	2158169.74
1036_2012	2012-06-01 16:00:00	-103369.826	2159713.891
1036_2012	2012-06-02 00:00:00	-106918.8282	2160913.545
1036_2012	2012-06-02 08:00:00	-109825.6372	2161694.308
1036_2012	2012-06-02 16:00:00	-111654.8294	2162366.368
1036_2012	2012-06-03 00:00:00	-112848.3956	2166206.894
1036_2012	2012-06-03 08:00:00	-116664.2372	2168508.538
1036_2012	2012-06-03 16:00:00	-126996.0077	2174675.198
1036_2012	2012-06-04 00:00:00	-132232.8171	2178306.815
1036_2012	2012-06-04 08:00:00	-136066.8436	2180874.313
1036_2012	2012-06-04 16:00:00	-146038.7902	2185757.306
1036_2012	2012-06-05 00:00:00	-153931.3343	2187041.162
1036_2012	2012-06-05 08:00:00	-158908.045	2187310.234
1036_2012	2012-06-05 16:00:00	-165791.615	2187491.54
1036_2012	2012-06-06 00:00:00	-167530.347	2187592.93
1036_2012	2012-06-06 08:00:00	-168885.978	2188001.466
1036_2012	2012-06-06 16:00:00	-176721.382	2193699.847
1036_2012	2012-06-07 00:00:00	-178888.1422	2197685.201
1036_2012	2012-06-07 08:00:00	-180868.2029	2202405.826
1036_2012	2012-06-07 16:00:00	-188481.5651	2204600.506
1036_2012	2012-06-08 00:00:00	-188624.0517	2203939.75
1036_2013	2013-05-17 00:00:00	-282983.5873	1814407.839
1036_2013	2013-05-17 08:00:00	-280124.8212	1814215.374
1036_2013	2013-05-17 16:00:00	-279594.1472	1813887.626
1036_2013	2013-05-18 00:02:00	-279160.6469	1813645.69
1036_2013	2013-05-18 08:00:00	-273980.1197	1822216.503
1036_2013	2013-05-18 16:00:00	-263874.31	1820950.715
1036_2013	2013-05-19 00:00:00	-261526.0569	1814840.774
1036_2013	2013-05-19 08:00:00	-258188.6213	1813055.709
1036_2013	2013-05-19 16:00:00	-254457.0501	1810091.323
1036_2013	2013-05-20 00:00:00	-250083.9689	1810240.26
1036_2013	2013-05-20 08:00:00	-249674.64	1809822.884
1036_2013	2013-05-20 16:00:00	-248391.1363	1810827.435
1036_2013	2013-05-21 00:00:00	-247738.3196	1808972.235
1036_2013	2013-05-21 08:00:00	-248459.3488	1807326.547
1036_2013	2013-05-21 16:01:00	-247020.2403	1811250.522
1036_2013	2013-05-22 00:00:00	-246045.1058	1814676.251
1036_2013	2013-05-22 08:00:00	-247822.8138	1815848.118
1036_2013	2013-05-22 16:00:00	-243245.3308	1823105.269
1036_2013	2013-05-23 00:00:00	-242266.6466	1827315.671
1036_2013	2013-05-23 08:00:00	-241123.4795	1829999.674
1036_2013	2013-05-23 16:00:00	-239204.5241	1838202.513
1036_2013	2013-05-24 00:00:00	-237939.3092	1843384.46
1036_2013	2013-05-26 00:00:00	-240884.4775	1873345.37
1036_2013	2013-05-26 08:00:00	-241079.3274	1877044.263
1036_2013	2013-05-26 16:00:00	-241871.212	1881098.498
1036_2013	2013-05-27 00:00:00	-241121.7931	1885933.535
1036_2013	2013-05-27 08:01:00	-242589.4416	1895245.522
1036_2013	2013-05-27 16:00:00	-244082.1894	1906825.113
1036_2013	2013-05-28 00:00:00	-243226.6051	1913989.539
1036_2013	2013-05-28 08:00:00	-243163.1629	1914385.666
1036_2013	2013-05-28 16:00:00	-245024.0322	1911866.36
1036_2013	2013-05-29 00:00:00	-245427.821	1909634.903
1036_2013	2013-05-29 08:00:00	-246152.3872	1910241.327
1036_2013	2013-05-29 16:01:00	-242346.1591	1915875.044
1036_2013	2013-05-30 00:01:00	-240107.5026	1916127.675
1036_2013	2013-05-30 08:00:00	-241313.0956	1916677.354
1036_2013	2013-05-31 00:00:00	-241393.533	1919398.277
1036_2013	2013-05-31 08:01:00	-240994.0224	1918428.251
1036_2013	2013-05-31 16:02:00	-241052.5806	1920153.387
1036_2013	2013-06-01 00:00:00	-241183.0174	1919581.308
1036_2013	2013-06-01 08:00:00	-242621.1167	1922119.748
1036_2013	2013-06-01 16:00:00	-243817.2998	1926817.312
1036_2013	2013-06-02 00:01:00	-244561.3623	1931495.702
1036_2013	2013-06-02 08:03:00	-242752.4302	1940131.32
1036_2013	2013-06-02 16:00:00	-244286.1369	1947960.569
1036_2013	2013-06-03 00:00:00	-244975.4012	1952489.306
1036_2013	2013-06-03 08:00:00	-243972.5489	1955096.239
1036_2013	2013-06-03 16:00:00	-245184.7252	1961683.839
1036_2013	2013-06-04 00:00:00	-245686.1495	1971264.431
1036_2013	2013-06-04 08:00:00	-245659.743	1975815.104
1036_2013	2013-06-04 16:00:00	-246258.0402	1982757.768
1036_2013	2013-06-05 00:00:00	-244612.7494	1988501.777
1036_2013	2013-06-05 08:00:00	-245094.8562	1992350.435
1036_2013	2013-06-05 16:00:00	-243678.8054	1998284.448
1036_2013	2013-06-06 00:00:00	-243218.5684	2003499.526
1036_2013	2013-06-06 08:00:00	-241781.9204	2004891.318
1036_2013	2013-06-06 16:00:00	-239447.202	2012184.308
1036_2013	2013-06-07 00:00:00	-239357.2873	2018982.388
1036_2013	2013-06-07 08:00:00	-236463.6336	2022184.981
1036_2013	2013-06-07 16:00:00	-231169.8714	2031999.822
1036_2013	2013-06-08 00:00:00	-226834.2352	2039164.343
1036_2013	2013-06-08 08:00:00	-229424.133	2044233.849
1036_2013	2013-06-08 16:00:00	-228088.8276	2056468.584
1036_2013	2013-06-09 00:00:00	-230190.518	2067700.791
1036_2013	2013-06-09 08:00:00	-233899.3384	2079393.018
1036_2013	2013-06-09 16:00:00	-234528.1259	2092589.052
1036_2013	2013-06-10 00:00:00	-237392.0372	2100025.581
1036_2013	2013-06-10 08:00:00	-238268.3553	2105178.403
1036_2013	2013-06-10 16:00:00	-237165.1249	2111239.185
1036_2013	2013-06-11 00:00:00	-236534.0753	2119515.62
1036_2013	2013-06-11 08:00:00	-237478.1572	2119950.473
1036_2013	2013-06-11 16:00:00	-236509.7097	2123635.688
1036_2013	2013-06-12 00:00:00	-236183.7192	2130881.158
1036_2013	2013-06-12 08:00:00	-236557.7019	2131455.405
1036_2013	2013-06-12 16:00:00	-236221.6065	2131909.98
1036_2013	2013-06-13 00:00:00	-235639.3589	2133026.348
1036_2013	2013-06-13 08:00:00	-235783.3585	2133523.211
1036_2013	2013-06-13 16:00:00	-236555.3446	2134389.008
1036_2013	2013-06-14 00:00:00	-237489.5136	2134481.462
1038_2011	2011-05-16 00:00:00	-157252.111	1904804.308
1038_2011	2011-05-16 08:00:00	-156131.7829	1907948.851
1038_2011	2011-05-16 16:00:00	-157633.3835	1923861.618
1038_2011	2011-05-17 00:00:00	-155258.1131	1930234.631
1038_2011	2011-05-17 08:00:00	-150712.6839	1945870.076
1038_2011	2011-05-17 16:00:00	-151321.2627	1963096.92
1038_2011	2011-05-18 00:00:00	-151467.5466	1972751.033
1038_2011	2011-05-18 08:00:00	-150311.9172	1975783.659
1038_2011	2011-05-18 16:00:00	-149985.0348	1978765.066
1038_2011	2011-05-19 00:00:00	-149925.315	1981474.829
1038_2011	2011-05-19 08:00:00	-151380.0281	1988643.19
1038_2011	2011-05-19 16:00:00	-151007.595	1992791.313
1038_2011	2011-05-20 00:00:00	-152271.3067	1993611.266
1038_2011	2011-05-20 08:00:00	-153367.8347	1994879.329
1038_2011	2011-05-20 16:00:00	-153242.494	1996908.767
1038_2011	2011-05-21 00:00:00	-155930.231	1999226.184
1038_2011	2011-05-21 08:00:00	-156951.8701	2001176.674
1038_2011	2011-05-21 16:00:00	-157343.6112	2004357.333
1038_2011	2011-05-22 00:00:00	-157790.6112	2008206.784
1038_2011	2011-05-22 08:00:00	-157112.6799	2013808.945
1038_2011	2011-05-22 16:00:00	-156661.0934	2016180.133
1038_2011	2011-05-23 00:00:00	-156828.3008	2015970.814
1038_2011	2011-05-23 08:00:00	-157699.4473	2018844.417
1038_2011	2011-05-23 16:00:00	-158512.4117	2020421.608
1038_2011	2011-05-24 00:00:00	-158561.5815	2023609.791
1038_2011	2011-05-24 08:00:00	-159489.5611	2025469.431
1038_2011	2011-05-24 16:00:00	-161668.5343	2026660.269
1038_2011	2011-05-25 00:00:00	-162158.1397	2030853.091
1038_2011	2011-05-25 08:00:00	-161409.0898	2034203.027
1038_2011	2011-05-25 16:00:00	-160402.0513	2037879.999
1038_2011	2011-05-26 00:00:00	-158938.5573	2048390.635
1038_2011	2011-05-26 08:00:00	-157408.255	2054648.415
1038_2011	2011-05-26 16:00:00	-156745.3787	2059264.333
1038_2011	2011-05-27 00:00:00	-158331.2308	2062802.656
1038_2011	2011-05-27 08:00:00	-160652.6296	2065890.94
1038_2011	2011-05-27 16:00:00	-161767.875	2066488.301
1038_2011	2011-05-28 00:00:00	-163074.7599	2068389.042
1038_2011	2011-05-28 08:00:00	-163692.7207	2069328.005
1038_2011	2011-05-28 16:00:00	-163697.2833	2070258.736
1038_2011	2011-05-29 00:00:00	-166950.5022	2076607.857
1038_2011	2011-05-29 08:00:00	-167279.2863	2080529.638
1038_2011	2011-05-29 16:00:00	-168850.0817	2084765.011
1038_2011	2011-05-30 00:00:00	-170067.925	2088191.165
1038_2011	2011-05-30 08:00:00	-169948.9425	2090091.207
1038_2011	2011-05-30 16:00:00	-172543.8323	2097390.73
1038_2011	2011-05-31 00:00:00	-176248.6057	2102952.07
1038_2011	2011-05-31 08:00:00	-176752.912	2105261.756
1038_2011	2011-05-31 16:00:00	-175845.0901	2107848.93
1038_2011	2011-06-01 00:00:00	-179690.1204	2112427.718
1038_2011	2011-06-01 08:00:00	-186238.8277	2120090.768
1038_2011	2011-06-01 16:00:00	-192379.2062	2127153.132
1038_2011	2011-06-02 00:00:00	-192202.7653	2130961.581
1038_2011	2011-06-02 08:00:00	-193030.9864	2133675.974
1038_2011	2011-06-02 16:00:00	-194908.005	2138656.703
1038_2011	2011-06-03 00:00:00	-196375.0142	2142337.927
1038_2011	2011-06-03 08:00:00	-196965.9761	2145566.142
1038_2011	2011-06-03 16:00:00	-196011.9548	2145760.957
1038_2011	2011-06-04 00:00:00	-195556.1732	2146040.076
1038_2012	2012-05-28 00:00:00	-360720.6318	1800577.982
1038_2012	2012-05-28 08:00:00	-359415.7149	1801479.683
1038_2012	2012-05-28 16:00:00	-359057.6384	1800128.561
1038_2012	2012-05-29 00:00:00	-351510.7205	1795956.667
1038_2012	2012-05-29 08:00:00	-342732.634	1796068.699
1038_2012	2012-05-29 16:00:00	-332772.3958	1802571.148
1038_2012	2012-05-30 00:00:00	-329514.7342	1804632.924
1038_2012	2012-05-30 08:00:00	-327587.4595	1803816.607
1038_2012	2012-05-30 16:00:00	-321428.8862	1804581.719
1038_2012	2012-05-31 00:00:00	-313312.6915	1806699.582
1038_2012	2012-05-31 08:00:00	-303839.5412	1817846.223
1038_2012	2012-05-31 16:00:00	-292289.1042	1826985.668
1038_2012	2012-06-01 00:00:00	-284618.7771	1832215.928
1038_2012	2012-06-01 08:00:00	-280548.5236	1834973.225
1038_2012	2012-06-01 16:00:00	-277030.416	1837949.587
1038_2012	2012-06-02 00:00:00	-273820.259	1840679.665
1038_2012	2012-06-02 08:00:00	-264007.3136	1837959.497
1038_2012	2012-06-02 16:00:00	-248764.5132	1839055.342
1038_2012	2012-06-03 00:00:00	-243295.0121	1845743.111
1038_2012	2012-06-03 08:00:00	-239566.1291	1852894.52
1038_2012	2012-06-03 16:00:00	-229746.0179	1862646.653
1038_2012	2012-06-04 00:00:00	-228536.6707	1872126.32
1038_2012	2012-06-04 08:00:00	-227422.1385	1875482.202
1038_2012	2012-06-04 16:00:00	-229317.3892	1883547.192
1038_2012	2012-06-05 00:00:00	-230193.6904	1895174.367
1038_2012	2012-06-05 08:00:00	-230685.6639	1902974.491
1038_2012	2012-06-05 16:00:00	-231767.713	1912588.557
1038_2012	2012-06-06 00:00:00	-231914.0242	1927103.016
1038_2012	2012-06-06 08:00:00	-230393.7986	1939444.016
1038_2012	2012-06-06 16:00:00	-228072.7397	1943927.173
1038_2012	2012-06-07 00:00:00	-228956.4633	1952980.713
1038_2012	2012-06-07 08:00:00	-229568.3708	1958451.29
1038_2012	2012-06-07 16:00:00	-230081.3663	1961899.865
1038_2012	2012-06-08 00:00:00	-230418.7058	1964713.686
1038_2012	2012-06-08 08:00:00	-232307.9595	1972348.818
1038_2012	2012-06-08 16:00:00	-230477.2162	1977856.398
1038_2012	2012-06-09 00:00:00	-225507.6715	1988584.685
1038_2012	2012-06-09 08:00:00	-221671.2933	1995343.97
1038_2012	2012-06-09 16:00:00	-222848.042	2003691.27
1038_2012	2012-06-10 00:00:00	-222938.0151	2006538.255
1038_2012	2012-06-10 08:00:00	-223118.4963	2012565.196
1038_2012	2012-06-10 16:00:00	-225916.455	2025670.414
1038_2012	2012-06-11 00:00:00	-226326.2714	2031675.453
1038_2012	2012-06-11 08:00:00	-224414.7764	2041707.889
1038_2012	2012-06-11 16:00:00	-227351.3117	2050410.711
1038_2012	2012-06-12 00:00:00	-228294.0259	2062498.709
1038_2012	2012-06-12 08:00:00	-231282.3191	2069228.576
1038_2012	2012-06-12 16:00:00	-233669.8029	2081151.007
1038_2012	2012-06-13 00:00:00	-236307.0192	2093237.061
1038_2012	2012-06-13 08:00:00	-239942.4762	2099774.489
1038_2012	2012-06-13 16:00:00	-243802.8497	2110139.524
1038_2012	2012-06-14 00:00:00	-244741.0498	2111365.099
1038_2012	2012-06-14 08:00:00	-248778.3401	2115898.415
1038_2012	2012-06-14 16:00:00	-250460.3607	2118715.957
1038_2012	2012-06-15 00:00:00	-255719.2798	2124515.421
1038_2012	2012-06-15 08:00:00	-258802.9764	2128622.829
1038_2012	2012-06-15 16:00:00	-262207.054	2132242.946
1038_2012	2012-06-16 00:00:00	-264307.4613	2134692.934
1038_2012	2012-06-16 08:00:00	-266499.7194	2137229.897
1038_2012	2012-06-16 16:00:00	-272080.8422	2144855.653
1038_2012	2012-06-17 00:00:00	-278371.8066	2149755.614
1043_2011	2011-05-22 00:00:00	1982.515544	1935019.952
1043_2011	2011-05-22 08:00:00	4660.551891	1936764.592
1043_2011	2011-05-22 16:00:00	1115.46367	1943031.72
1043_2011	2011-05-23 00:00:00	-554.819238	1948454.586
1043_2011	2011-05-23 08:00:00	-1011.622063	1950794.856
1043_2011	2011-05-23 16:00:00	-4800.774055	1956144.427
1043_2011	2011-05-24 00:00:00	-7576.675585	1961419.242
1043_2011	2011-05-24 08:00:00	-8391.770825	1964074.677
1043_2011	2011-05-24 16:00:00	-8860.421102	1967974.514
1043_2011	2011-05-25 00:00:00	-7604.437828	1972962.146
1043_2011	2011-05-25 08:00:00	-11796.21912	1981179.68
1043_2011	2011-05-25 16:00:00	-11112.48522	1986185.269
1043_2011	2011-05-26 00:00:00	-12025.01285	1988260.545
1043_2011	2011-05-26 08:00:00	-14950.65074	1993785.401
1043_2011	2011-05-26 16:00:00	-22471.80595	1995735.563
1043_2011	2011-05-27 00:00:00	-26093.24774	1996631.44
1043_2011	2011-05-27 08:00:00	-27288.68143	1997212.824
1043_2011	2011-05-27 16:00:00	-32580.1475	2001107.01
1043_2011	2011-05-28 00:00:00	-41749.98814	2004296.721
1043_2011	2011-05-28 08:00:00	-43787.24628	2004090.462
1043_2011	2011-05-28 16:00:00	-46859.44282	2004358.654
1043_2011	2011-05-29 00:00:00	-51333.29742	2005529.421
1043_2011	2011-05-29 08:00:00	-60127.45986	2008307.298
1043_2011	2011-05-29 16:00:00	-65367.11789	2012414.197
1043_2011	2011-05-30 00:00:00	-79650.24814	2014798.912
1043_2011	2011-05-30 08:00:00	-87435.39672	2015640.024
1043_2011	2011-05-30 16:00:00	-97283.9244	2018341.22
1043_2011	2011-05-31 00:00:00	-104242.3135	2027825.707
1043_2011	2011-05-31 08:00:00	-107115.0471	2030385.459
1043_2011	2011-05-31 16:00:00	-108193.8658	2030892.61
1043_2011	2011-06-01 00:00:00	-109794.1755	2029910.84
1043_2011	2011-06-01 08:00:00	-119544.0852	2032679.041
1043_2011	2011-06-01 16:00:00	-129614.2616	2034300.184
1043_2011	2011-06-02 00:00:00	-132498.6156	2034227.702
1043_2011	2011-06-02 08:00:00	-136506.7707	2035752.364
1043_2011	2011-06-02 16:00:00	-136446.3302	2037050.898
1043_2011	2011-06-03 00:00:00	-137134.5434	2038281.806
1043_2011	2011-06-03 08:00:00	-142904.2539	2039875.482
1043_2011	2011-06-03 16:00:00	-153410.2563	2040429.137
1043_2011	2011-06-04 00:00:00	-156381.1157	2041241.881
1043_2011	2011-06-04 08:00:00	-161636.5987	2044851.379
1043_2011	2011-06-04 16:00:00	-168179.4762	2042837.931
1043_2011	2011-06-05 00:00:00	-172296.0992	2041333.168
1043_2011	2011-06-05 08:00:00	-176363.7139	2040620.115
1043_2011	2011-06-05 16:00:00	-198587.2098	2050726.151
1043_2011	2011-06-06 00:00:00	-204168.8847	2057068.845
1043_2011	2011-06-06 08:00:00	-209123.7178	2061901.665
1043_2011	2011-06-06 16:00:00	-211379.6502	2065650.177
1043_2011	2011-06-07 00:00:00	-211771.832	2072668.541
1043_2012	2012-06-07 00:00:00	-256524.7877	2246401.171
1043_2012	2012-06-07 08:00:00	-256896.7088	2246088.616
1043_2012	2012-06-07 16:00:00	-255269.4032	2238045.802
1043_2012	2012-06-08 00:00:00	-255603.2566	2230063.746
1043_2012	2012-06-08 08:00:00	-255898.1101	2229969.978
1043_2012	2012-06-08 16:00:00	-256374.62	2229402.155
1043_2012	2012-06-09 00:00:00	-256443.0834	2229153.454
1043_2012	2012-06-09 08:00:00	-256450.5166	2229315.094
1043_2012	2012-06-09 16:00:00	-256692.768	2228705
1043_2012	2012-06-10 00:00:00	-256892.545	2228488.247
1043_2012	2012-06-10 08:00:00	-256809.4455	2228546.242
1043_2012	2012-06-10 16:00:00	-256634.2708	2228415.187
1043_2012	2012-06-11 00:00:00	-256798.8734	2226898.129
1043_2012	2012-06-11 08:00:00	-256844.5031	2225122.915
1043_2012	2012-06-11 16:00:00	-257400.3425	2223701.315
1043_2012	2012-06-12 00:00:00	-257884.0754	2221420.348
1043_2012	2012-06-12 08:00:00	-258311.5813	2216225.868
1043_2012	2012-06-12 16:00:00	-255328.4906	2206097.587
1043_2012	2012-06-13 00:00:00	-254236.7383	2205545.248
1043_2012	2012-06-13 08:00:00	-255009.8128	2204957.806
1043_2012	2012-06-13 16:00:00	-255645.4013	2203977.924
1043_2012	2012-06-14 00:00:00	-253611.9349	2201902.818
1043_2012	2012-06-14 08:00:00	-253354.5172	2201896.73
1043_2012	2012-06-14 16:00:00	-254038.7085	2201669.67
1043_2012	2012-06-15 00:00:00	-254470.4456	2201872.924
1043_2012	2012-06-15 08:00:00	-254389.7072	2201969.245
1043_2012	2012-06-15 16:00:00	-254979.9285	2201212.138
1043_2012	2012-06-16 00:00:00	-256238.601	2200018.422
1043_2012	2012-06-16 08:00:00	-255357.6729	2198813.614
1043_2012	2012-06-16 16:00:00	-255516.9016	2196772.62
1043_2012	2012-06-17 00:00:00	-254533.5969	2196704.819
1043_2013	2013-05-25 00:00:00	-211314.8289	2063173.656
1043_2013	2013-05-25 08:01:00	-210635.0149	2068208.29
1043_2013	2013-05-25 16:00:00	-209302.6027	2075701.412
1043_2013	2013-05-26 00:00:00	-207875.736	2089332.581
1043_2013	2013-05-28 08:00:00	-209888.7606	2098188.695
1043_2013	2013-05-28 16:00:00	-210279.5625	2098456.507
1043_2013	2013-05-29 00:00:00	-212778.7596	2100361.512
1043_2013	2013-05-29 08:00:00	-213410.5912	2101399.044
1043_2013	2013-05-29 16:00:00	-215884.8007	2105138.245
1043_2013	2013-05-30 00:00:00	-216640.6001	2110450.448
1043_2013	2013-05-30 08:00:00	-215322.2146	2113221.571
1043_2013	2013-05-30 16:00:00	-213358.2164	2116976.35
1043_2013	2013-05-31 00:00:00	-213360.1329	2118447.697
1043_2013	2013-05-31 08:00:00	-213551.263	2124726.921
1043_2013	2013-05-31 16:00:00	-212340.3659	2130058.059
1043_2013	2013-06-01 00:00:00	-209626.1336	2133315.823
1043_2013	2013-06-01 08:00:00	-209342.11	2135873.46
1043_2013	2013-06-01 16:00:00	-208049.4338	2136388.815
1043_2013	2013-06-02 00:00:00	-208104.2189	2138441.491
1043_2013	2013-06-02 08:00:00	-207313.3713	2142409.819
1043_2013	2013-06-02 16:00:00	-206713.0211	2143633.672
1043_2013	2013-06-03 00:00:00	-206321.2879	2145338.187
1043_2013	2013-06-03 08:00:00	-206327.7924	2149035.691
1043_2013	2013-06-03 16:00:00	-206984.2655	2153096.043
1043_2013	2013-06-04 00:00:00	-208155.1685	2158324.168
1043_2013	2013-06-04 08:00:00	-207653.4484	2159061.731
1043_2013	2013-06-04 16:00:00	-207770.9646	2161373.421
1043_2013	2013-06-05 00:00:00	-208087.146	2169119.026
1043_2013	2013-06-05 08:00:00	-208079.499	2171902.956
1043_2013	2013-06-05 16:00:00	-208670.9995	2173853.369
1043_2013	2013-06-06 00:00:00	-208613.4426	2175354.507
1043_2013	2013-06-06 08:00:00	-210544.7324	2177790.778
1043_2013	2013-06-06 16:00:00	-212164.3919	2181206.88
1043_2013	2013-06-07 00:00:00	-213767.2826	2182681.59
1047_2011	2011-05-16 00:00:00	-165697.709	1838883.755
1047_2011	2011-05-16 08:00:00	-164877.086	1837395.166
1047_2011	2011-05-16 16:00:00	-174803.9243	1839377.929
1047_2011	2011-05-17 00:00:00	-177740.4022	1844264.368
1047_2011	2011-05-17 08:00:00	-179640.1499	1846739.63
1047_2011	2011-05-17 16:00:00	-179576.6687	1848857.396
1047_2011	2011-05-18 00:00:00	-180082.2481	1854077.012
1047_2011	2011-05-18 08:00:00	-180552.5209	1855271.472
1047_2011	2011-05-18 16:00:00	-179710.5935	1858287.151
1047_2011	2011-05-19 00:00:00	-181855.2152	1862230.946
1047_2011	2011-05-19 08:00:00	-188527.3394	1867762.92
1047_2011	2011-05-19 16:00:00	-189454.4244	1872933.926
1047_2011	2011-05-20 00:00:00	-190570.9456	1873665.471
1047_2011	2011-05-20 08:00:00	-191085.3376	1876622.266
1047_2011	2011-05-20 16:00:00	-190545.2543	1877389.523
1047_2011	2011-05-21 00:00:00	-193483.675	1883151.538
1047_2011	2011-05-21 08:00:00	-196806.2102	1886736.075
1047_2011	2011-05-21 16:00:00	-201192.4673	1902689.953
1047_2011	2011-05-22 00:00:00	-200084.5247	1911082.797
1047_2011	2011-05-22 08:00:00	-199133.9624	1912993.443
1047_2011	2011-05-22 16:00:00	-195608.6075	1925924.157
1047_2011	2011-05-23 00:00:00	-195546.9389	1930509.751
1047_2011	2011-05-23 08:00:00	-196913.1583	1937778.06
1047_2011	2011-05-23 16:00:00	-194276.5029	1952334.133
1047_2011	2011-05-24 00:00:00	-190155.7212	1960694.25
1047_2011	2011-05-24 08:00:00	-188366.9472	1970611.461
1047_2011	2011-05-24 16:00:00	-186947.6793	1975834.625
1047_2011	2011-05-25 00:00:00	-185438.3932	1977688.381
1047_2011	2011-05-25 08:00:00	-185050.628	1979015.81
1047_2011	2011-05-25 16:00:00	-183671.668	1981612.288
1047_2011	2011-05-26 00:00:00	-184946.0702	1988867.877
1047_2011	2011-05-26 08:00:00	-185826.5224	1992354.448
1047_2011	2011-05-26 16:00:00	-187287.505	1998298.457
1047_2011	2011-05-27 00:00:00	-188550.6022	2001830.022
1047_2011	2011-05-27 08:00:00	-190900.3081	2007168.684
1047_2011	2011-05-27 16:00:00	-190582.4927	2014001.013
1047_2011	2011-05-28 00:00:00	-187742.9142	2022421.026
1047_2011	2011-05-28 08:00:00	-185361.4507	2028664.121
1047_2011	2011-05-28 16:00:00	-188853.3268	2040418.554
1047_2011	2011-05-29 00:00:00	-193213.6015	2054822.027
1047_2011	2011-05-29 08:00:00	-186503.2923	2071016.929
1047_2011	2011-05-29 16:00:00	-186877.341	2079790.827
1047_2011	2011-05-30 00:00:00	-192070.8536	2093076.692
1047_2011	2011-05-30 08:00:00	-193166.3448	2099629.153
1047_2011	2011-05-30 16:00:00	-198116.3437	2108909.915
1047_2011	2011-05-31 00:00:00	-198134.4703	2108949.175
1047_2011	2011-05-31 08:00:00	-197881.1723	2109680.351
1047_2011	2011-05-31 16:00:00	-199821.3872	2111560.31
1047_2011	2011-06-01 00:00:00	-199271.745	2114869.339
1047_2012	2012-05-16 00:00:00	-446619.0406	1771515.86
1047_2012	2012-05-16 08:00:00	-445517.2734	1774107.316
1047_2012	2012-05-16 16:00:00	-442427.7395	1778329.85
1047_2012	2012-05-17 00:00:00	-429163.0643	1784229.001
1047_2012	2012-05-17 08:00:00	-425438.1332	1787465.637
1047_2012	2012-05-17 16:00:00	-421399.7852	1790729.195
1047_2012	2012-05-18 00:00:00	-418913.5288	1792533.733
1047_2012	2012-05-18 08:00:00	-419980.5485	1793531.278
1047_2012	2012-05-18 16:00:00	-414418.5807	1803966.649
1047_2012	2012-05-19 00:00:00	-411026.2803	1812552.918
1047_2012	2012-05-19 08:00:00	-409678.5115	1813679.055
1047_2012	2012-05-19 16:00:00	-406838.9274	1816404.626
1047_2012	2012-05-20 00:00:00	-405267.6511	1817058.347
1047_2012	2012-05-20 08:00:00	-398468.461	1818234.406
1047_2012	2012-05-20 16:00:00	-390944.9896	1811509.384
1047_2012	2012-05-21 00:00:00	-379466.5899	1808049.079
1047_2012	2012-05-21 08:00:00	-369672.3438	1808989.995
1047_2012	2012-05-21 16:00:00	-357570.3543	1807049.866
1047_2012	2012-05-22 00:00:00	-345170.352	1804865.692
1047_2012	2012-05-22 08:00:00	-337845.1599	1808020.159
1047_2012	2012-05-22 16:00:00	-331998.5008	1812305.091
1047_2012	2012-05-23 00:00:00	-324814.0142	1818489.346
1047_2012	2012-05-23 08:00:00	-321039.4863	1819828.726
1047_2012	2012-05-23 16:00:00	-317875.7936	1823887.315
1047_2012	2012-05-24 00:00:00	-307702.1325	1820401.234
1047_2012	2012-05-24 08:00:00	-300369.8386	1823607.146
1047_2012	2012-05-24 16:00:00	-291867.9912	1828229.489
1047_2012	2012-05-25 00:00:00	-286756.0902	1835892.288
1047_2012	2012-05-25 08:00:00	-280369.8203	1837764.861
1047_2012	2012-05-25 16:00:00	-271602.6215	1841529.554
1047_2012	2012-05-26 00:00:00	-260655.38	1839875.805
1047_2012	2012-05-26 08:00:00	-253873.2996	1836136.385
1047_2012	2012-05-26 16:00:00	-247230.3292	1840238.691
1047_2012	2012-05-27 00:00:00	-244223.6126	1845685.678
1047_2012	2012-05-27 08:00:00	-242097.4702	1845137.536
1047_2012	2012-05-27 16:00:00	-239855.6934	1853205.156
1047_2012	2012-05-28 00:00:00	-234440.8737	1852128.977
1047_2012	2012-05-28 08:00:00	-233751.2056	1851480.964
1047_2012	2012-05-28 16:00:00	-227404.2252	1857509.809
1047_2012	2012-05-29 00:00:00	-228274.1192	1856467.315
1047_2012	2012-05-29 08:00:00	-227138.6043	1870439.776
1047_2012	2012-05-29 16:00:00	-228614.9075	1875909.754
1047_2012	2012-05-30 00:00:00	-229623.8702	1880999.293
1047_2012	2012-05-30 08:00:00	-229597.1096	1891657.223
1047_2012	2012-05-30 16:00:00	-231030.768	1910513.405
1047_2012	2012-05-31 00:00:00	-227612.2642	1922585.468
1047_2012	2012-05-31 08:00:00	-225074.5731	1924659.323
1047_2012	2012-05-31 16:00:00	-215935.5521	1942193.063
1047_2012	2012-06-01 00:00:00	-212783.5671	1956994.366
1047_2012	2012-06-01 08:00:00	-212774.8156	1957012.829
1047_2012	2012-06-01 16:00:00	-212768.8628	1956993.267
1047_2012	2012-06-02 00:00:00	-212734.3038	1957009.801
1047_2012	2012-06-02 08:00:00	-212684.5265	1957082.327
1047_2012	2012-06-02 16:00:00	-214119.9963	1956789.238
1047_2012	2012-06-03 00:00:00	-215890.0443	1963543.48
1047_2012	2012-06-03 08:00:00	-217064.5794	1967496.09
1047_2012	2012-06-03 16:00:00	-213808.7723	1978119.74
1047_2012	2012-06-04 00:00:00	-210337.7324	1981720.229
1047_2012	2012-06-04 08:00:00	-204897.4508	1990754.674
1047_2012	2012-06-04 16:00:00	-206656.5613	1996305.039
1047_2012	2012-06-05 00:00:00	-207617.035	2002987.567
1047_2012	2012-06-05 08:00:00	-206946.5131	2005262.223
1047_2012	2012-06-05 16:00:00	-208631.2634	2012940.36
1047_2012	2012-06-06 00:00:00	-212018.6646	2022661.501
1047_2012	2012-06-06 08:00:00	-215994.0928	2030860.88
1047_2012	2012-06-06 16:00:00	-218046.6321	2036619.358
1047_2012	2012-06-07 00:00:00	-215553.8057	2047787.454
1047_2012	2012-06-07 08:00:00	-218988.264	2059818.162
1047_2012	2012-06-07 16:00:00	-224822.3334	2071048.869
1047_2012	2012-06-08 00:00:00	-226494.648	2077758.685
1047_2012	2012-06-08 08:00:00	-225673.5928	2084659.924
1047_2012	2012-06-08 16:00:00	-226432.7864	2087736.735
1047_2012	2012-06-09 00:00:00	-228742.2598	2093339.099
1047_2012	2012-06-09 08:00:00	-231071.2609	2096521.34
1047_2012	2012-06-09 16:00:00	-235041.0311	2100247.064
1047_2012	2012-06-10 00:00:00	-239065.1078	2106455.158
1047_2012	2012-06-10 08:00:00	-239540.2721	2107276.65
1047_2012	2012-06-10 16:00:00	-240851.7227	2108876.072
1047_2012	2012-06-11 00:00:00	-240656.978	2109248.332
1047_2012	2012-06-11 08:00:00	-241687.6767	2112353.33
1047_2012	2012-06-11 16:00:00	-241760.3272	2113652.269
1047_2012	2012-06-12 00:00:00	-242172.0441	2114763.125
1047_2012	2012-06-12 08:00:00	-243282.2113	2116820.851
1047_2012	2012-06-12 16:00:00	-244072.0283	2118802.421
1047_2012	2012-06-13 00:00:00	-245908.2167	2122324.103
1047_2012	2012-06-13 08:00:00	-245157.2607	2124801.569
1047_2012	2012-06-13 16:00:00	-245449.1669	2125502.813
1047_2012	2012-06-14 00:00:00	-245958.9331	2125843.998
1047_2012	2012-06-14 08:00:00	-247480.4739	2128188.268
1047_2012	2012-06-14 16:00:00	-249053.9445	2129645.329
1047_2012	2012-06-15 00:00:00	-250252.9987	2133072.707
1047_2012	2012-06-15 08:00:00	-254088.6365	2137994.658
1047_2012	2012-06-15 16:00:00	-256620.5747	2142245.861
1047_2012	2012-06-16 00:00:00	-259726.9871	2150563.564
1047_2012	2012-06-16 08:00:00	-264984.8389	2159849.24
1047_2012	2012-06-16 16:00:00	-266963.0744	2163295.714
1047_2012	2012-06-17 00:00:00	-270065.5035	2166706.773
1047_2013	2013-05-26 00:00:00	-230703.3264	1846409.974
1047_2013	2013-05-26 08:00:00	-227076.7306	1854605.932
1047_2013	2013-05-26 16:00:00	-226932.6966	1862189.903
1047_2013	2013-05-27 00:00:00	-226135.4552	1871041.926
1047_2013	2013-05-27 08:00:00	-227070.2869	1875264.402
1047_2013	2013-05-27 16:01:00	-229623.4589	1886421.226
1047_2013	2013-05-28 00:01:00	-230575.407	1919325.405
1047_2013	2013-05-28 08:01:00	-231148.6476	1922189.532
1047_2013	2013-05-28 16:00:00	-229251.4391	1927511.261
1047_2013	2013-05-29 00:00:00	-226416.5958	1935604.49
1047_2013	2013-05-29 08:00:00	-225926.3506	1944406.731
1047_2013	2013-05-29 16:00:00	-228534.3912	1954274.45
1047_2013	2013-05-31 16:00:00	-204592.9437	2004880.496
1047_2013	2013-06-01 00:00:00	-204518.3866	2008484.627
1047_2013	2013-06-01 08:00:00	-203066.9429	2009664.541
1047_2013	2013-06-01 16:00:00	-199751.6066	2017727.843
1047_2013	2013-06-02 00:00:00	-198990.9718	2024460.164
1047_2013	2013-06-02 08:00:00	-199819.1944	2030305.907
1047_2013	2013-06-02 16:00:00	-200697.3076	2041482.576
1047_2013	2013-06-03 00:00:00	-196962.3137	2057979.086
1047_2013	2013-06-03 08:00:00	-196899.0876	2064220.016
1047_2013	2013-06-03 16:00:00	-196918.1481	2064202.338
1047_2013	2013-06-04 00:00:00	-196203.0406	2062706.294
1047_2013	2013-06-04 08:01:00	-190161.3542	2076485.413
1047_2013	2013-06-04 16:00:00	-190001.4624	2077661.669
1047_2013	2013-06-05 00:00:00	-186874.921	2081586.437
1047_2013	2013-06-05 08:00:00	-186347.3598	2083610.939
1047_2013	2013-06-05 16:00:00	-186074.7422	2083981.6
1047_2013	2013-06-06 00:00:00	-185584.0756	2087803.017
1047_2013	2013-06-06 08:00:00	-185993.0533	2087650.682
1047_2013	2013-06-06 16:00:00	-187309.2303	2091576.708
1047_2013	2013-06-07 00:00:00	-189916.4049	2097093.25
1047_2013	2013-06-07 08:00:00	-192118.5917	2103057.686
1047_2013	2013-06-07 16:00:00	-196940.357	2109004.906
1047_2013	2013-06-08 00:00:00	-198949.8853	2111240.318
1047_2013	2013-06-08 08:00:00	-200584.861	2113904.991
1047_2013	2013-06-08 16:00:00	-200083.112	2119371
1047_2013	2013-06-09 00:00:00	-204575.4549	2124197.415
1047_2013	2013-06-09 08:00:00	-206709.3099	2127197.822
1047_2013	2013-06-09 16:00:00	-210033.173	2128528.675
1047_2013	2013-06-10 00:00:00	-210917.601	2129622.922
1047_2013	2013-06-10 08:00:00	-212227.364	2134934.706
1047_2013	2013-06-10 16:00:00	-214074.6341	2137567.441
1047_2013	2013-06-11 00:00:00	-215530.1302	2141696.943
1047_2013	2013-06-11 08:01:00	-215509.4133	2143791.156
1047_2013	2013-06-11 16:00:00	-215444.4956	2144421.326
1047_2013	2013-06-12 00:00:00	-215395.248	2144730.239
1048_2011	2011-05-01 00:00:00	-240410.3622	1768215.981
1048_2011	2011-05-01 08:00:00	-242324.9052	1768320.18
1048_2011	2011-05-01 16:00:00	-244212.7755	1771452.817
1048_2011	2011-05-02 00:00:00	-245956.0998	1776022.441
1048_2011	2011-05-02 08:00:00	-254345.7526	1785085.138
1048_2011	2011-05-02 16:00:00	-256976.8759	1790130.119
1048_2011	2011-05-03 00:00:00	-260599.0107	1796873.859
1048_2011	2011-05-03 08:00:00	-260655.2737	1796811.61
1048_2011	2011-05-03 16:00:00	-262148.3191	1799088.774
1048_2011	2011-05-04 00:00:00	-262640.1714	1801116.1
1048_2011	2011-05-04 08:00:00	-262198.1321	1803445.156
1048_2011	2011-05-04 16:00:00	-261914.4212	1808299.243
1048_2011	2011-05-05 00:00:00	-261284.9451	1809030.191
1048_2011	2011-05-05 08:00:00	-260819.4334	1810120.55
1048_2011	2011-05-05 16:00:00	-258268.1257	1814202.165
1048_2011	2011-05-06 00:00:00	-256655.7452	1817924.842
1048_2011	2011-05-06 08:00:00	-255699.8008	1818963.809
1048_2011	2011-05-06 16:00:00	-255518.1755	1818315.886
1048_2011	2011-05-07 00:00:00	-255603.6708	1816953.169
1048_2011	2011-05-07 08:00:00	-255752.8387	1816937.136
1048_2011	2011-05-07 16:00:00	-255917.4333	1817784.786
1048_2011	2011-05-08 00:00:00	-258773.6366	1814523.766
1048_2011	2011-05-08 08:00:00	-257281.811	1815439.523
1048_2011	2011-05-08 16:00:00	-254309.3123	1820368.325
1048_2011	2011-05-09 00:00:00	-253529.7716	1823961.575
1048_2011	2011-05-09 08:00:00	-253976.9229	1825723.906
1048_2011	2011-05-09 16:00:00	-253704.7701	1827779.347
1048_2011	2011-05-10 00:00:00	-250997.9506	1836878.153
1048_2011	2011-05-10 08:00:00	-249628.9557	1838275.749
1048_2011	2011-05-10 16:00:00	-241825.8909	1842664.831
1048_2011	2011-05-11 00:00:00	-234705.4721	1843221.344
1048_2011	2011-05-11 08:00:00	-229232.044	1844247.036
1048_2011	2011-05-11 16:00:00	-227368.3707	1850810.364
1048_2011	2011-05-12 00:00:00	-217196.4894	1856644.073
1048_2011	2011-05-12 08:00:00	-211629.898	1860140.352
1048_2011	2011-05-12 16:00:00	-201286.2402	1866851.413
1048_2011	2011-05-13 00:00:00	-187363.3158	1871013.105
1048_2011	2011-05-13 08:00:00	-186047.4827	1876326.486
1048_2011	2011-05-13 16:00:00	-183977.1028	1879949.19
1048_2011	2011-05-14 00:00:00	-184408.0353	1880215.13
1048_2011	2011-05-14 08:00:00	-184367.0317	1880202.975
1048_2011	2011-05-14 16:00:00	-178035.4226	1884814.31
1048_2011	2011-05-15 00:00:00	-175178.7833	1884966.089
1048_2011	2011-05-15 08:00:00	-173340.0937	1886918.457
1048_2011	2011-05-15 16:00:00	-172496.146	1889990.137
1048_2011	2011-05-16 00:00:00	-170410.2346	1894697.183
1048_2011	2011-05-16 08:00:00	-169062.2499	1902291.441
1048_2011	2011-05-16 16:00:00	-164580.5255	1904485.986
1048_2011	2011-05-17 00:00:00	-159499.386	1908695.177
1048_2011	2011-05-17 08:00:00	-160275.5166	1909997.124
1048_2011	2011-05-17 16:00:00	-161208.9519	1906977.314
1048_2011	2011-05-18 00:00:00	-158807.1069	1905642.64
1048_2011	2011-05-18 08:00:00	-156135.0076	1905659.62
1048_2011	2011-05-18 16:00:00	-149158.0643	1911224.397
1048_2011	2011-05-19 00:00:00	-149526.5554	1912435.497
1048_2011	2011-05-19 08:00:00	-146370.8946	1912893.863
1048_2011	2011-05-19 16:00:00	-146715.3976	1912749.231
1048_2011	2011-05-20 00:00:00	-145362.8445	1913348.378
1048_2011	2011-05-20 08:00:00	-145192.9876	1914045.396
1048_2011	2011-05-20 16:00:00	-142990.7736	1916853.225
1048_2011	2011-05-21 00:00:00	-141921.1444	1917839.571
1048_2011	2011-05-21 08:00:00	-142022.7723	1917825.576
1048_2011	2011-05-21 16:00:00	-142496.027	1916495.082
1048_2011	2011-05-22 00:00:00	-141771.5752	1915706.19
1048_2011	2011-05-22 08:00:00	-141877.0565	1915463.435
1048_2011	2011-05-22 16:00:00	-138574.0164	1918944.871
1048_2011	2011-05-23 00:00:00	-134605.7969	1929545.896
1048_2011	2011-05-23 08:00:00	-138795.6059	1944104.407
1048_2011	2011-05-23 16:00:00	-139590.364	1952392.201
1048_2011	2011-05-24 00:00:00	-139877.9173	1958491.991
1048_2011	2011-05-24 08:00:00	-138862.043	1962155.931
1048_2011	2011-05-24 16:00:00	-135934.6014	1970687.283
1048_2011	2011-05-25 00:00:00	-136525.5253	1976388.589
1048_2011	2011-05-25 08:00:00	-139565.1857	1986757.8
1048_2011	2011-05-25 16:00:00	-141091.6605	2003120.279
1048_2011	2011-05-26 00:00:00	-138989.0304	2011896.695
1048_2011	2011-05-26 08:00:00	-139857.5016	2017729.907
1048_2011	2011-05-26 16:00:00	-141139.6841	2024685.98
1048_2011	2011-05-27 00:00:00	-141378.7469	2027558.834
1048_2011	2011-05-27 08:00:00	-143861.3713	2034414.466
1048_2011	2011-05-27 16:00:00	-146405.5305	2039916.259
1048_2011	2011-05-28 00:00:00	-147211.1254	2044357.58
1048_2011	2011-05-28 08:00:00	-153620.9112	2053911.787
1048_2011	2011-05-28 16:00:00	-155533.1943	2065443.492
1048_2011	2011-05-29 00:00:00	-157322.22	2071745.14
1048_2011	2011-05-29 08:00:00	-160267.6568	2080098.527
1048_2011	2011-05-29 16:00:00	-161956.6924	2082466.766
1048_2011	2011-05-30 00:00:00	-164655.586	2086339.335
1048_2011	2011-05-30 08:00:00	-170168.8353	2091974.435
1048_2011	2011-05-30 16:00:00	-174015.5022	2096517.111
1048_2011	2011-05-31 00:00:00	-179375.6965	2101952.934
1048_2011	2011-05-31 08:00:00	-185180.6177	2104422.652
1048_2011	2011-05-31 16:00:00	-191135.6481	2106128.365
1048_2011	2011-06-01 00:00:00	-195578.4925	2108221.59
1048_2011	2011-06-01 08:00:00	-199165.8023	2111435.776
1048_2011	2011-06-01 16:00:00	-200818.7229	2116569.12
1048_2011	2011-06-02 00:00:00	-209487.8568	2124281.938
1048_2011	2011-06-02 08:00:00	-217283.6683	2128670.414
1048_2011	2011-06-02 16:00:00	-221257.5135	2131378.129
1048_2011	2011-06-03 00:00:00	-221867.1003	2132538.954
1048_2012	2012-05-17 00:00:00	-256333.9317	1770391.604
1048_2012	2012-05-17 08:00:00	-257772.5483	1775758.929
1048_2012	2012-05-17 16:00:00	-262061.5452	1779042.328
1048_2012	2012-05-18 00:00:00	-263935.1754	1781899.946
1048_2012	2012-05-18 08:00:00	-264184.3783	1783235.525
1048_2012	2012-05-18 16:00:00	-266201.8892	1786989.669
1048_2012	2012-05-19 00:00:00	-264695.8611	1790088.619
1048_2012	2012-05-19 08:00:00	-265031.8812	1792515.308
1048_2012	2012-05-19 16:00:00	-270966.0913	1817483.1
1048_2012	2012-05-20 00:00:00	-270341.2581	1833882.625
1048_2012	2012-05-20 08:00:00	-267927.4806	1839863.228
1048_2012	2012-05-20 16:00:00	-268175.2321	1840326.335
1048_2012	2012-05-21 00:00:00	-269611.0844	1840801.551
1048_2012	2012-05-21 08:00:00	-269450.0465	1842444.47
1048_2012	2012-05-21 16:00:00	-268490.5261	1845193.147
1048_2012	2012-05-22 00:00:00	-269644.034	1850844.863
1048_2012	2012-05-22 08:00:00	-271400.7924	1856427.763
1048_2012	2012-05-22 16:00:00	-273246.0904	1867441.068
1048_2012	2012-05-23 00:00:00	-273208.3996	1874945.67
1048_2012	2012-05-23 08:00:00	-275403.6244	1879048.785
1048_2012	2012-05-23 16:00:00	-276937.8521	1884546.598
1048_2012	2012-05-24 00:00:00	-279781.3944	1890026.891
1048_2012	2012-05-24 08:00:00	-281591.5662	1896415.458
1048_2012	2012-05-24 16:00:00	-276120.6897	1898992.251
1048_2012	2012-05-25 00:00:00	-272075.171	1899194.422
1048_2012	2012-05-25 08:00:00	-271785.7997	1899291.661
1048_2012	2012-05-25 16:00:00	-270200.2641	1899890.227
1048_2012	2012-05-26 00:00:00	-267956.3527	1903117.528
1048_2012	2012-05-26 08:00:00	-267895.6208	1899676.726
1048_2012	2012-05-26 16:00:00	-268106.4215	1899935.435
1048_2012	2012-05-27 00:00:00	-267858.667	1899625.488
1048_2012	2012-05-27 08:00:00	-267922.2549	1899593.113
1048_2012	2012-05-27 16:00:00	-266430.434	1902441.228
1048_2012	2012-05-28 00:00:00	-263319.6881	1905008.153
1048_2012	2012-05-28 08:00:00	-263503.1585	1916369.53
1048_2012	2012-05-28 16:00:00	-264418.5717	1922306.238
1048_2012	2012-05-29 00:00:00	-267641.9371	1926056.37
1048_2012	2012-05-29 08:00:00	-273397.4369	1932489.221
1048_2012	2012-05-29 16:00:00	-275500.0579	1939987.237
1048_2012	2012-05-30 00:00:00	-275829.3136	1949686.049
1048_2012	2012-05-30 08:00:00	-276065.7488	1958685.587
1048_2012	2012-05-30 16:00:00	-275969.297	1960215.188
1048_2012	2012-05-31 00:00:00	-277168.8186	1961306.861
1048_2012	2012-05-31 08:00:00	-277381.2707	1964940.575
1048_2012	2012-05-31 16:00:00	-278498.1274	1970086.747
1048_2012	2012-06-01 00:00:00	-276903.3375	1975310.272
1048_2012	2012-06-01 08:00:00	-275030.7526	1979493.769
1048_2012	2012-06-01 16:00:00	-272545.9227	1987123.361
1048_2012	2012-06-02 00:00:00	-270624.043	1993307.348
1048_2012	2012-06-02 08:00:00	-266347.6159	1999504.799
1048_2012	2012-06-02 16:00:00	-265460.7117	2005538.568
1048_2012	2012-06-03 00:00:00	-265137.5108	2007254.297
1048_2012	2012-06-03 08:00:00	-264741.4583	2010356.14
1048_2012	2012-06-03 16:00:00	-266243.5322	2011872.999
1048_2012	2012-06-04 00:00:00	-269406.7144	2015621.289
1048_2012	2012-06-04 08:00:00	-269175.8261	2017221.065
1048_2012	2012-06-04 16:00:00	-270728.9123	2021846.385
1048_2012	2012-06-05 00:00:00	-270507.7985	2023484.983
1048_2012	2012-06-05 08:00:00	-269835.3445	2026672.634
1048_2012	2012-06-05 16:00:00	-270205.5164	2028416.154
1048_2012	2012-06-06 00:00:00	-266797.8256	2033684.645
1048_2012	2012-06-06 08:00:00	-263964.2084	2048628.031
1048_2012	2012-06-06 16:00:00	-262260.4856	2049990.177
1048_2012	2012-06-07 00:00:00	-258816.5241	2057877.148
1048_2012	2012-06-07 08:00:00	-254521.9601	2068018.232
1048_2012	2012-06-07 16:00:00	-253696.0343	2073606.301
1048_2012	2012-06-08 00:00:00	-256902.4327	2079656.219
1048_2012	2012-06-08 08:00:00	-257410.1153	2088803.188
1048_2012	2012-06-08 16:00:00	-257337.9448	2088929.618
1048_2012	2012-06-09 00:00:00	-257431.353	2092830.342
1048_2012	2012-06-09 08:00:00	-256867.1827	2095088.898
1048_2012	2012-06-09 16:00:00	-260287.7262	2095082.388
1048_2012	2012-06-10 00:00:00	-263166.6652	2097891.832
1048_2012	2012-06-10 08:00:00	-266143.2109	2100295.534
1048_2012	2012-06-10 16:00:00	-267349.7597	2102222.66
1048_2012	2012-06-11 00:00:00	-268646.4394	2105738.928
1048_2012	2012-06-11 08:00:00	-270515.7572	2109817.464
1048_2012	2012-06-11 16:00:00	-271053.8298	2111565.149
1048_2012	2012-06-12 00:00:00	-271837.8507	2112433.896
1048_2012	2012-06-12 08:00:00	-273883.3499	2114020.864
1048_2012	2012-06-12 16:00:00	-271172.2979	2117912.9
1048_2012	2012-06-13 00:00:00	-270592.2659	2122895.32
1048_2012	2012-06-13 08:00:00	-271984.0228	2128076.441
1048_2012	2012-06-13 16:00:00	-272599.2883	2134984.996
1048_2012	2012-06-14 00:00:00	-273214.7242	2145142.99
1048_2012	2012-06-14 08:00:00	-273091.6996	2151364.178
1048_2012	2012-06-14 16:00:00	-275678.363	2153779.182
1048_2012	2012-06-15 00:00:00	-276615.3908	2157534.958
1048_2012	2012-06-15 08:00:00	-277094.5712	2159067.27
1048_2012	2012-06-15 16:00:00	-276580.4508	2162129.368
1048_2012	2012-06-16 00:00:00	-276502.116	2165512.251
1048_2012	2012-06-16 08:00:00	-274576.92	2169100.338
1048_2012	2012-06-16 16:00:00	-275725.2524	2172695.718
1048_2012	2012-06-17 00:00:00	-276401.5738	2173326.898
1048_2013	2013-05-22 00:00:00	-238353.0617	1818716.883
1048_2013	2013-05-22 08:00:00	-237734.6782	1820678.578
1048_2013	2013-05-22 16:00:00	-233631.6076	1824959.619
1048_2013	2013-05-23 00:00:00	-231668.2199	1828932.242
1048_2013	2013-05-23 08:00:00	-228922.1814	1832242.061
1048_2013	2013-05-23 16:00:00	-228099.5792	1839117.313
1048_2013	2013-05-24 00:00:00	-229234.5793	1843128.447
1048_2013	2013-05-24 08:00:00	-229168.2449	1847658.952
1048_2013	2013-05-24 16:00:00	-226659.8264	1857931.466
1048_2013	2013-05-25 00:00:00	-224695.9613	1864983.118
1048_2013	2013-05-25 08:00:00	-226093.4932	1870943.097
1048_2013	2013-05-25 16:00:00	-227986.3527	1874551.454
1048_2013	2013-05-26 00:00:00	-229350.0693	1875183.9
1048_2013	2013-05-26 08:00:00	-232075.8011	1879424.627
1048_2013	2013-05-26 16:00:00	-233782.9375	1886981.058
1048_2013	2013-05-27 00:00:00	-232404.972	1898610.614
1048_2013	2013-05-27 08:00:00	-231198.2028	1909036.917
1048_2013	2013-05-27 16:01:00	-231213.89	1923197.917
1048_2013	2013-05-28 00:00:00	-230144.2193	1926780.301
1048_2013	2013-05-28 16:00:00	-230789.3902	1946733.269
1048_2013	2013-05-29 00:00:00	-229681.0983	1957382.691
1048_2013	2013-05-29 08:00:00	-228787.1608	1964525.305
1048_2013	2013-05-29 16:00:00	-225032.1487	1970092.651
1048_2013	2013-05-30 00:01:00	-223844.1129	1972812.576
1048_2013	2013-05-30 08:01:00	-217720.5529	1980469.358
1048_2013	2013-05-30 16:00:00	-213246.9994	1993615.708
1048_2013	2013-05-31 00:00:00	-209450.8356	1997103.617
1048_2013	2013-05-31 08:00:00	-207343.3033	1998128.56
1048_2013	2013-05-31 16:00:00	-206085.4605	2001351.131
1048_2013	2013-06-01 00:00:00	-204309.6347	2005821.791
1048_2013	2013-06-01 08:00:00	-203161.5996	2007461.983
1048_2013	2013-06-01 16:00:00	-200287.0934	2015110.094
1048_2013	2013-06-02 00:00:00	-199328.0516	2022628.306
1048_2013	2013-06-02 08:00:00	-199600.3913	2028739.038
1048_2013	2013-06-02 16:00:00	-200605.8609	2036157.633
1048_2013	2013-06-03 00:00:00	-200168.9161	2048853.92
1048_2013	2013-06-03 08:01:00	-196231.7086	2057869.738
1048_2013	2013-06-03 16:00:00	-190063.1489	2074996.601
1048_2013	2013-06-04 00:00:00	-187888.2689	2083498.525
1048_2013	2013-06-04 08:00:00	-187726.0525	2086715.854
1048_2013	2013-06-04 16:00:00	-188445.7992	2089462.263
1048_2013	2013-06-05 00:00:00	-187852.0931	2091367.479
1049_2011	2011-05-04 00:00:00	-360492.8553	1808034.775
1049_2011	2011-05-04 08:00:00	-357782.565	1805468.891
1049_2011	2011-05-04 16:00:00	-345236.0735	1805113.624
1049_2011	2011-05-05 00:00:00	-344168.4002	1811085.443
1049_2011	2011-05-05 08:00:00	-338380.8637	1815307.375
1049_2011	2011-05-05 16:00:00	-333054.5053	1819118.8
1049_2011	2011-05-06 00:00:00	-330272.9194	1820750.116
1049_2011	2011-05-06 08:00:00	-328367.5135	1818878.092
1049_2011	2011-05-06 16:00:00	-323226.7238	1820420.181
1049_2011	2011-05-07 00:00:00	-323219.698	1821888.647
1049_2011	2011-05-07 08:00:00	-318172.755	1823112.527
1049_2011	2011-05-07 16:00:00	-312718.3607	1820663.581
1049_2011	2011-05-08 00:00:00	-308872.1042	1820694.78
1049_2011	2011-05-08 08:00:00	-307161.5458	1821525.964
1049_2011	2011-05-08 16:00:00	-305315.9515	1824407.27
1049_2011	2011-05-09 00:00:00	-300753.4118	1827128.464
1049_2011	2011-05-09 08:00:00	-299169.062	1831247.374
1049_2011	2011-05-09 16:00:00	-294548.8727	1835456.688
1049_2011	2011-05-10 00:00:00	-287772.9074	1837783.59
1049_2011	2011-05-10 08:00:00	-296263.3466	1836912.547
1049_2011	2011-05-10 16:00:00	-299381.7324	1836678.768
1049_2011	2011-05-11 00:00:00	-302855.1598	1837002.539
1049_2011	2011-05-11 08:00:00	-302372.671	1837250.733
1049_2011	2011-05-11 16:00:00	-302639.2773	1836193.903
1049_2011	2011-05-12 00:00:00	-300369.6416	1834687.493
1049_2011	2011-05-12 08:00:00	-299596.4924	1836201.685
1049_2011	2011-05-12 16:00:00	-301007.6894	1836996.82
1049_2011	2011-05-13 00:00:00	-300037.4433	1837282.201
1049_2011	2011-05-13 08:00:00	-296759.8301	1849706.917
1049_2011	2011-05-13 16:00:00	-296242.8677	1868473.664
1049_2011	2011-05-14 00:00:00	-296302.3193	1876482.528
1049_2011	2011-05-14 08:00:00	-293835.8419	1883219.128
1049_2011	2011-05-14 16:00:00	-290564.6914	1895354.173
1049_2011	2011-05-15 00:00:00	-295831.6148	1902619.031
1049_2011	2011-05-15 08:00:00	-297132.6165	1905673.415
1049_2011	2011-05-15 16:00:00	-300529.6869	1905879.94
1049_2011	2011-05-16 00:00:00	-307705.6352	1910369.739
1049_2011	2011-05-16 08:00:00	-309708.6678	1918631.294
1049_2011	2011-05-16 16:00:00	-320619.01	1921136.243
1049_2011	2011-05-17 00:00:00	-323445.0712	1925563.541
1049_2011	2011-05-17 08:00:00	-322925.7776	1925054.809
1049_2011	2011-05-17 16:00:00	-324277.5329	1926500.588
1049_2011	2011-05-18 00:00:00	-327329.4786	1932836.443
1049_2011	2011-05-18 08:00:00	-325228.9715	1942553.454
1049_2011	2011-05-18 16:00:00	-324092.213	1943957.348
1049_2011	2011-05-19 00:00:00	-322514.2622	1943376.625
1049_2011	2011-05-19 08:00:00	-322860.2138	1952161.218
1049_2011	2011-05-19 16:00:00	-321288.1212	1958744.684
1049_2011	2011-05-20 00:00:00	-319911.1862	1964487.545
1049_2011	2011-05-20 08:00:00	-319450.0921	1967393.868
1049_2011	2011-05-20 16:00:00	-318454.7515	1976757.845
1049_2011	2011-05-21 00:00:00	-318327.1625	1976609.449
1049_2011	2011-05-21 08:00:00	-318182.8787	1977693.851
1049_2011	2011-05-21 16:00:00	-317867.4556	1977505.27
1049_2011	2011-05-22 00:00:00	-316121.7428	1977701.835
1049_2011	2011-05-22 08:00:00	-316679.3018	1983639.557
1049_2011	2011-05-22 16:00:00	-315265.4645	1987499.401
1049_2011	2011-05-23 00:00:00	-315292.5234	1989396.544
1049_2011	2011-05-23 08:00:00	-315492.0769	1989160.661
1049_2011	2011-05-23 16:00:00	-311695.1321	1999429.795
1049_2011	2011-05-24 00:00:00	-309445.4657	2010958.724
1049_2011	2011-05-24 08:00:00	-305803.8302	2017839.537
1049_2011	2011-05-24 16:00:00	-305242.4502	2019602.885
1049_2011	2011-05-25 00:00:00	-305201.3269	2019579.342
1049_2011	2011-05-25 08:00:00	-301684.8283	2016339.527
1049_2011	2011-05-25 16:00:00	-297743.0417	2012600.891
1049_2011	2011-05-26 00:00:00	-296901.7282	2011317.1
1049_2011	2011-05-26 08:00:00	-296599.9766	2010721.385
1049_2011	2011-05-26 16:00:00	-293708.0583	2011180.077
1049_2011	2011-05-27 00:00:00	-295333.5189	2010959.834
1049_2011	2011-05-27 08:00:00	-294478.5221	2010449.192
1049_2011	2011-05-27 16:00:00	-289378.3418	2015665.469
1049_2011	2011-05-28 00:00:00	-283503.296	2022212.241
1049_2011	2011-05-28 08:00:00	-280733.3439	2024355.556
1049_2011	2011-05-28 16:00:00	-276312.802	2029065.17
1049_2011	2011-05-29 00:00:00	-275109.6888	2035232.204
1049_2011	2011-05-29 08:00:00	-272417.347	2040220.992
1049_2011	2011-05-29 16:00:00	-269784.2285	2052070.599
1049_2011	2011-05-30 00:00:00	-266380.076	2060763.533
1049_2011	2011-05-30 08:00:00	-264081.6691	2072543.598
1049_2011	2011-05-30 16:00:00	-264832.0618	2076559.002
1049_2011	2011-05-31 00:00:00	-265423.3563	2078635.307
1049_2011	2011-05-31 08:00:00	-268728.2592	2089795.281
1049_2011	2011-05-31 16:00:00	-265911.068	2100072.907
1049_2011	2011-06-01 00:00:00	-263009.7979	2105297.841
1049_2011	2011-06-01 08:00:00	-262010.3873	2109528.678
1049_2011	2011-06-01 16:00:00	-258018.0417	2119688.23
1049_2011	2011-06-02 00:00:00	-255187.2908	2127895.448
1049_2011	2011-06-02 08:00:00	-250885.4748	2132011.086
1049_2011	2011-06-02 16:00:00	-240367.9585	2135260.417
1049_2011	2011-06-03 00:00:00	-239408.8038	2138003.504
1049_2011	2011-06-03 08:00:00	-237587.8638	2141362.285
1049_2011	2011-06-03 16:00:00	-235967.9051	2146637.181
1049_2011	2011-06-04 00:00:00	-228599.3997	2160011.337
1049_2011	2011-06-04 08:00:00	-226595.0542	2165072.027
1049_2011	2011-06-04 16:00:00	-226909.1792	2168407.158
1049_2011	2011-06-05 00:00:00	-226015.3192	2171145.081
1049_2011	2011-06-05 08:00:00	-225888.7399	2173617.079
1049_2011	2011-06-05 16:00:00	-224071.4963	2179979.809
1049_2011	2011-06-06 00:00:00	-223250.6831	2185280.249
1049_2011	2011-06-06 08:00:00	-221855.106	2189754.245
1049_2011	2011-06-06 16:00:00	-222099.3139	2191725.384
1049_2011	2011-06-07 00:00:00	-222845.9162	2194212.662
1049_2011	2011-06-07 08:00:00	-222012.8635	2195817.203
1049_2011	2011-06-07 16:00:00	-221279.2369	2197259.863
1049_2011	2011-06-08 00:00:00	-221932.2227	2197561.518
1049_2012	2012-05-17 00:00:00	-417784.3523	1801106.118
1049_2012	2012-05-17 08:00:00	-421016.3474	1805001.195
1049_2012	2012-05-17 16:00:00	-419493.9034	1807604.302
1049_2012	2012-05-18 00:00:00	-413459.9492	1808192.806
1049_2012	2012-05-18 08:00:00	-408244.0443	1809820.032
1049_2012	2012-05-18 16:00:00	-402759.6402	1811187.887
1049_2012	2012-05-19 00:00:00	-395345.8955	1809226.513
1049_2012	2012-05-19 08:00:00	-391405.1106	1808198.423
1049_2012	2012-05-19 16:00:00	-385964.3609	1809784.42
1049_2012	2012-05-20 00:00:00	-381774.7894	1807812.87
1049_2012	2012-05-20 08:00:00	-379538.9405	1809030.585
1049_2012	2012-05-20 16:00:00	-369123.7907	1811366.44
1049_2012	2012-05-21 00:00:00	-361952.1167	1809124.604
1049_2012	2012-05-21 08:00:00	-349872.9836	1809266.404
1049_2012	2012-05-21 16:00:00	-340614.0262	1815830.116
1049_2012	2012-05-22 00:00:00	-333867.2928	1819709.149
1049_2012	2012-05-22 08:00:00	-331212.0597	1824590.79
1049_2012	2012-05-22 16:00:00	-330318.4038	1827795.623
1049_2012	2012-05-23 00:00:00	-332118.1031	1824086.532
1049_2012	2012-05-23 08:00:00	-327453.3831	1821620.646
1049_2012	2012-05-23 16:00:00	-318974.8459	1824283.165
1049_2012	2012-05-24 00:00:00	-309372.1379	1820420.287
1049_2012	2012-05-24 08:00:00	-302189.8376	1823810.245
1049_2012	2012-05-24 16:00:00	-295747.1887	1823614.862
1049_2012	2012-05-25 00:00:00	-288449.1676	1832930.474
1049_2012	2012-05-25 08:00:00	-280349.3083	1837695.805
1049_2012	2012-05-25 16:00:00	-271662.477	1841592.535
1049_2012	2012-05-26 00:00:00	-260695.6015	1840032.681
1049_2012	2012-05-26 08:00:00	-254057.6455	1836104.289
1049_2012	2012-05-26 16:00:00	-245954.896	1842267.708
1049_2012	2012-05-27 00:00:00	-243664.2126	1843409.006
1049_2012	2012-05-27 08:00:00	-244175.3045	1842723.554
1049_2012	2012-05-27 16:00:00	-240218.078	1851818.206
1049_2012	2012-05-28 00:00:00	-233702.8589	1850539.427
1049_2012	2012-05-28 08:00:00	-228626.8984	1850027.35
1049_2012	2012-05-28 16:00:00	-227280.6684	1849904.293
1049_2012	2012-05-29 00:00:00	-227249.1735	1865360.39
1049_2012	2012-05-29 08:00:00	-227527.9078	1873482.227
1049_2012	2012-05-29 16:00:00	-230326.4228	1880911.191
1049_2012	2012-05-30 00:00:00	-235558.181	1907141.521
1049_2012	2012-05-30 08:00:00	-235970.3297	1920343.793
1049_2012	2012-05-30 16:00:00	-232509.0767	1924925.354
1049_2012	2012-05-31 00:00:00	-231995.0123	1929994.222
1049_2012	2012-05-31 08:00:00	-232954.7241	1938104.15
1049_2012	2012-05-31 16:00:00	-230325.9224	1940890.032
1049_2012	2012-06-01 00:00:00	-227792.4757	1950606.256
1049_2012	2012-06-01 08:00:00	-227159.1189	1950450.783
1049_2012	2012-06-01 16:00:00	-226701.7617	1952142.001
1049_2012	2012-06-02 00:00:00	-226841.2614	1953651.541
1049_2012	2012-06-02 08:00:00	-225848.4306	1956540.877
1049_2012	2012-06-02 16:00:00	-225657.1391	1969550.119
1049_2012	2012-06-03 00:00:00	-227729.5575	1977233.033
1049_2012	2012-06-03 08:00:00	-227031.229	1980019.267
1049_2012	2012-06-03 16:00:00	-226522.3657	1986758.934
1049_2012	2012-06-04 00:00:00	-227804.5528	1995215.067
1049_2012	2012-06-06 00:00:00	-239841.3353	2012074.382
1049_2012	2012-06-06 08:00:00	-242147.7463	2016115.271
1049_2012	2012-06-06 16:00:00	-244226.8075	2023817.645
1049_2012	2012-06-07 00:00:00	-244456.2028	2031319.02
1049_2012	2012-06-07 08:00:00	-238184.7982	2041156.311
1049_2012	2012-06-14 08:00:00	-296750.3712	2133146.292
1049_2012	2012-06-14 16:00:00	-303504.1474	2141730.116
1049_2012	2012-06-15 00:00:00	-304736.5632	2147638.427
1049_2012	2012-06-15 08:00:00	-301396.6105	2153032.458
1049_2012	2012-06-15 16:00:00	-301344.3819	2157088.368
1049_2012	2012-06-16 00:00:00	-301075.3705	2159968.146
1049_2012	2012-06-16 08:00:00	-300938.8876	2161531.332
1049_2012	2012-06-16 16:00:00	-300027.3072	2162064.855
1049_2012	2012-06-17 00:00:00	-299676.3213	2164516.385
1049_2013	2013-05-22 00:00:00	-241010.3079	1820816.896
1049_2013	2013-05-22 08:00:00	-240701.5144	1821998.63
1049_2013	2013-05-22 16:00:00	-235566.6103	1830999.901
1049_2013	2013-05-23 00:00:00	-232978.9104	1835792.692
1049_2013	2013-05-23 08:00:00	-232118.9244	1839036.879
1049_2013	2013-05-23 16:00:00	-231408.2328	1841077.26
1049_2013	2013-05-24 00:00:00	-230512.0565	1845706.069
1049_2013	2013-05-24 08:00:00	-228770.5014	1850957.78
1049_2013	2013-05-24 16:00:00	-226658.3603	1857950.522
1049_2013	2013-05-25 00:00:00	-226148.4671	1865869.178
1049_2013	2013-05-25 08:00:00	-228620.551	1868413.28
1049_2013	2013-05-25 16:00:00	-230757.8949	1869728.29
1049_2013	2013-05-26 00:00:00	-232145.9453	1869933.391
1049_2013	2013-05-26 08:00:00	-234374.033	1874232.984
1049_2013	2013-05-26 16:01:00	-238787.2888	1879649.37
1049_2013	2013-05-27 00:01:00	-241515.9722	1883049.052
1049_2013	2013-05-27 08:01:00	-245863.6613	1891484.623
1049_2013	2013-05-27 16:02:00	-252512.2933	1909594.074
1049_2013	2013-05-28 00:00:00	-254265.9531	1924357.087
1049_2013	2013-05-28 08:00:00	-255033.2947	1927378.721
1049_2013	2013-05-28 16:00:00	-257823.7921	1937186.312
1049_2013	2013-05-29 00:00:00	-257713.8787	1942843.782
1049_2013	2013-05-29 08:00:00	-258037.4643	1950889.911
1049_2013	2013-05-29 16:00:00	-257980.3571	1963227.386
1049_2013	2013-05-30 00:00:00	-256595.3733	1976327.976
1049_2013	2013-05-30 08:00:00	-253593.5194	1985612.528
1049_2013	2013-05-30 16:00:00	-249611.5468	1993530.184
1049_2013	2013-05-31 00:00:00	-246014.8599	2001807.619
1049_2013	2013-05-31 08:00:00	-245905.8969	2003381.303
1049_2013	2013-05-31 16:00:00	-244089.7152	2011432.76
1049_2013	2013-06-01 00:00:00	-242629.764	2015881.549
1049_2013	2013-06-01 08:00:00	-238778.7712	2019428.306
1049_2013	2013-06-01 16:00:00	-235219.7317	2025585.983
1049_2013	2013-06-02 00:00:00	-234698.1608	2029400.315
1049_2013	2013-06-02 08:00:00	-227453.5045	2037320.312
1049_2013	2013-06-02 16:00:00	-224917.7283	2053495.079
1049_2013	2013-06-03 00:00:00	-223396.8742	2058728.235
1049_2013	2013-06-03 08:00:00	-225087.651	2059408.649
1049_2013	2013-06-03 16:00:00	-226259.3632	2066792.62
1049_2013	2013-06-04 00:00:00	-221630.4926	2079128.16
1049_2013	2013-06-04 08:00:00	-222647.1176	2086882.773
1049_2013	2013-06-04 16:00:00	-224200.5792	2089691.096
1049_2013	2013-06-05 00:00:00	-222864.0645	2094646.406
1049_2013	2013-06-05 08:00:00	-222149.7051	2099652.23
1049_2013	2013-06-05 16:00:00	-223559.0686	2105535.101
1049_2013	2013-06-06 00:00:00	-223726.7215	2108465.192
1049_2013	2013-06-06 08:00:00	-223969.8583	2109169.294
1049_2013	2013-06-06 16:00:00	-224521.8449	2111466.303
1049_2013	2013-06-07 00:00:00	-223809.8622	2114968.443
1049_2013	2013-06-07 08:00:00	-223734.0738	2115921.15
1049_2013	2013-06-07 16:00:00	-224310.9039	2118229.253
1049_2013	2013-06-08 00:00:00	-224161.9991	2121350.098
1049_2013	2013-06-08 08:00:00	-223866.8431	2125341.271
1049_2013	2013-06-08 16:00:00	-228844.8539	2128125.953
1049_2013	2013-06-09 00:00:00	-226567.1128	2132023.217
1049_2013	2013-06-09 08:00:00	-221961.8656	2134625.828
1049_2013	2013-06-09 16:00:00	-218023.9708	2140088.262
1049_2013	2013-06-10 00:00:00	-215954.4564	2143381.514
1049_2013	2013-06-10 08:00:00	-216258.1107	2145435.691
1049_2013	2013-06-10 16:00:00	-216160.8243	2147608.816
1049_2013	2013-06-11 00:00:00	-216006.6038	2152090.545
1049_2013	2013-06-11 08:01:00	-216360.1413	2154859.167
1049_2013	2013-06-11 16:00:00	-216352.7677	2159541.119
1049_2013	2013-06-12 00:00:00	-218950.2398	2169525.763
1049_2013	2013-06-12 08:00:00	-219445.8488	2172996.75
1049_2013	2013-06-12 16:00:00	-222557.4777	2178383.622
1049_2013	2013-06-13 00:00:00	-223395.1054	2183153.039
1049_2013	2013-06-13 08:00:00	-224620.3931	2185852.842
1049_2013	2013-06-13 16:00:00	-225628.7497	2187994.777
1049_2013	2013-06-14 00:00:00	-226487.5637	2189641.071
1049_2013	2013-06-14 08:00:00	-227830.867	2191765.423
1049_2013	2013-06-14 16:00:00	-229315.3875	2192681.332
1049_2013	2013-06-15 00:00:00	-230509.1518	2195106.46
1049_2013	2013-06-15 08:00:00	-232035.4985	2197315.564
1049_2013	2013-06-15 16:00:00	-235284.2558	2200561.227
1049_2013	2013-06-16 00:00:00	-236568.6998	2200687.114
1051_2011	2011-05-07 00:00:00	-353050.4862	1804071.426
1051_2011	2011-05-07 08:00:00	-346068.0324	1804200.071
1051_2011	2011-05-07 16:00:00	-337086.5679	1807338.941
1051_2011	2011-05-08 00:00:00	-332568.6987	1808861.533
1051_2011	2011-05-08 08:00:00	-332488.6501	1808064.78
1051_2011	2011-05-08 16:00:00	-332972.9952	1805043.752
1051_2011	2011-05-09 00:00:00	-324555.026	1817423.931
1051_2011	2011-05-09 08:00:00	-319655.2511	1821350.877
1051_2011	2011-05-09 16:00:00	-313372.5432	1827077.061
1051_2011	2011-05-10 00:00:00	-311318.9284	1827447.09
1051_2011	2011-05-10 08:00:00	-307578.4021	1828497.603
1051_2011	2011-05-10 16:00:00	-304391.7781	1829407.763
1051_2011	2011-05-11 00:00:00	-298282.0035	1833124.608
1051_2011	2011-05-11 08:00:00	-296327.774	1834597.982
1051_2011	2011-05-11 16:00:00	-293630.7247	1836200.142
1051_2011	2011-05-12 00:00:00	-284184.6775	1835616.278
1051_2011	2011-05-12 08:00:00	-278277.9125	1834251.536
1051_2011	2011-05-12 16:00:00	-274441.6724	1837344.72
1051_2011	2011-05-13 00:00:00	-260144.6101	1839141.248
1051_2011	2011-05-13 08:00:00	-249097.8331	1840002.484
1051_2011	2011-05-13 16:00:00	-235101.8184	1849081.081
1051_2011	2011-05-14 00:00:00	-233353.0661	1850396.939
1051_2011	2011-05-14 08:00:00	-231465.0339	1851109.562
1051_2011	2011-05-14 16:00:00	-231268.4365	1851658.681
1051_2011	2011-05-15 00:00:00	-231106.2166	1852602.77
1051_2011	2011-05-15 08:00:00	-228771.0087	1854755.138
1051_2011	2011-05-15 16:00:00	-221079.3679	1863942.978
1051_2011	2011-05-16 00:00:00	-216098.7764	1872263.534
1051_2011	2011-05-16 08:00:00	-216352.308	1868410.301
1051_2011	2011-05-16 16:00:00	-216337.616	1869747.684
1051_2011	2011-05-17 00:00:00	-217459.3045	1870767.617
1051_2011	2011-05-17 08:00:00	-211410.8129	1874569.582
1051_2011	2011-05-17 16:00:00	-209727.3281	1875280.077
1051_2011	2011-05-18 00:00:00	-206015.1445	1875972.281
1051_2011	2011-05-18 08:00:00	-201648.1313	1872734.607
1051_2011	2011-05-18 16:00:00	-198891.6727	1872746.907
1051_2011	2011-05-19 00:00:00	-197730.9643	1871617.318
1051_2011	2011-05-19 08:00:00	-194731.7011	1873384.885
1051_2011	2011-05-19 16:00:00	-192116.0643	1875390.467
1051_2011	2011-05-20 00:00:00	-189185.9266	1878380.765
1051_2011	2011-05-20 08:00:00	-191108.2764	1879585.154
1051_2011	2011-05-20 16:00:00	-195006.7936	1888554.241
1051_2011	2011-05-21 00:00:00	-196121.9531	1893910.691
1051_2011	2011-05-21 08:00:00	-196895.376	1897496.439
1051_2011	2011-05-21 16:00:00	-197889.7603	1908898.281
1051_2011	2011-05-22 00:00:00	-192879.2479	1919298.385
1051_2011	2011-05-22 08:00:00	-193470.8408	1918183.116
1051_2011	2011-05-22 16:00:00	-193506.0418	1917937.393
1051_2011	2011-05-23 00:00:00	-192996.159	1918389.959
1051_2011	2011-05-23 08:00:00	-192494.844	1918604.66
1051_2011	2011-05-23 16:00:00	-194273.6748	1918055.795
1051_2011	2011-05-24 00:00:00	-193626.2455	1917430.044
1051_2011	2011-05-24 08:00:00	-193764.6205	1917601.571
1051_2011	2011-05-24 16:00:00	-197698.3417	1917620.111
1051_2011	2011-05-25 00:00:00	-198863.8898	1915934.279
1051_2011	2011-05-25 08:00:00	-198506.7776	1915728.315
1051_2011	2011-05-25 16:00:00	-199013.5006	1917300.106
1051_2011	2011-05-26 00:00:00	-197872.9648	1918462.597
1051_2011	2011-05-26 08:00:00	-198044.6811	1918417.104
1051_2011	2011-05-26 16:00:00	-198198.7262	1919229.389
1051_2011	2011-05-27 00:00:00	-197641.6167	1918284.488
1051_2011	2011-05-27 08:00:00	-199423.2884	1917662.481
1051_2011	2011-05-27 16:00:00	-200323.0871	1919710.325
1051_2011	2011-05-28 00:00:00	-200377.2184	1919847.652
1051_2011	2011-05-28 08:00:00	-201103.8584	1918504.571
1051_2011	2011-05-28 16:00:00	-199647.6378	1918537.019
1051_2011	2011-05-29 00:00:00	-198901.1444	1919201.444
1051_2011	2011-05-29 08:00:00	-196796.0299	1920297.877
1051_2011	2011-05-29 16:00:00	-196309.1109	1919529.761
1051_2011	2011-05-30 00:00:00	-195367.9276	1918606.835
1051_2011	2011-05-30 08:00:00	-195491.0978	1918557.909
1051_2011	2011-05-30 16:00:00	-190136.5963	1930413.79
1051_2011	2011-05-31 00:00:00	-194626.4798	1941523.488
1051_2011	2011-05-31 08:00:00	-196217.9239	1951618.295
1051_2011	2011-05-31 16:00:00	-200489.063	1962433.904
1051_2011	2011-06-01 00:00:00	-204720.4499	1966969.395
1051_2011	2011-06-01 08:00:00	-204053.8461	1970391.94
1051_2011	2011-06-01 16:00:00	-207344.6535	1974568.442
1051_2011	2011-06-02 00:00:00	-203033.6371	1984711.551
1051_2011	2011-06-02 08:00:00	-201632.2488	1989651.672
1051_2011	2011-06-02 16:00:00	-200440.3961	1993291.746
1051_2011	2011-06-03 00:00:00	-200605.9242	1994399.179
1051_2011	2011-06-03 08:00:00	-201230.3601	1994853.511
1051_2011	2011-06-03 16:00:00	-202443.3773	1997312.69
1051_2011	2011-06-04 00:00:00	-202548.4747	1998634.914
1051_2011	2011-06-04 08:00:00	-202725.6141	1999209.734
1051_2011	2011-06-04 16:00:00	-203297.8307	2002823.248
1051_2011	2011-06-05 00:00:00	-204992.2833	2005528.002
1051_2011	2011-06-05 08:00:00	-205352.6993	2007354.555
1051_2011	2011-06-05 16:00:00	-205371.3217	2009870.194
1051_2011	2011-06-06 00:00:00	-210126.2703	2018080.711
1051_2011	2011-06-06 08:00:00	-211719.0921	2021134.254
1051_2011	2011-06-06 16:00:00	-213878.9478	2026488.885
1051_2011	2011-06-07 00:00:00	-214715.5974	2028790.861
1051_2011	2011-06-07 08:00:00	-217365.1257	2031862.947
1051_2011	2011-06-07 16:00:00	-218211.6759	2032786.345
1051_2011	2011-06-08 00:00:00	-218056.3014	2035125.584
1051_2011	2011-06-08 08:00:00	-218919.1773	2036098.077
1051_2011	2011-06-08 16:00:00	-217879.2563	2043345.278
1051_2011	2011-06-09 00:00:00	-217015.84	2047017.235
1051_2011	2011-06-09 08:00:00	-215501.4428	2047907.081
1051_2011	2011-06-09 16:00:00	-216453.3744	2052025.526
1051_2011	2011-06-10 00:00:00	-219244.7859	2064195.141
1051_2011	2011-06-10 08:00:00	-223190.4701	2064979.884
1051_2011	2011-06-10 16:00:00	-225693.4649	2066564.423
1051_2011	2011-06-11 00:00:00	-227311.2947	2073233.049
1051_2011	2011-06-11 08:00:00	-226761.4001	2084940.605
1051_2011	2011-06-11 16:00:00	-231917.6708	2091403.514
1051_2011	2011-06-12 00:00:00	-232938.8846	2094067.319
1051_2011	2011-06-12 08:00:00	-235800.3775	2096824.552
1051_2011	2011-06-12 16:00:00	-238146.7195	2097685.89
1051_2011	2011-06-13 00:00:00	-245674.5249	2107010.962
1051_2011	2011-06-13 08:00:00	-251454.6766	2109787.588
1051_2011	2011-06-13 16:00:00	-253516.6087	2110123.508
1051_2011	2011-06-14 00:00:00	-258068.6004	2113246.871
1051_2011	2011-06-14 08:00:00	-263146.8694	2115517.136
1051_2011	2011-06-14 16:00:00	-268502.5719	2119537.375
1051_2011	2011-06-15 00:00:00	-271387.2621	2122718.933
1051_2012	2012-05-08 00:00:00	-102490.2294	1906622.143
1051_2012	2012-05-08 08:00:00	-104482.521	1904920.494
1051_2012	2012-05-08 16:00:00	-106639.593	1904722.636
1051_2012	2012-05-09 00:00:00	-106505.3156	1904393.656
1051_2012	2012-05-09 08:00:00	-106510.3146	1904870.465
1051_2012	2012-05-09 16:00:00	-106083.561	1906074.779
1051_2012	2012-05-10 00:00:00	-108716.1711	1908278.664
1051_2012	2012-05-10 08:00:00	-109154.7505	1908276.175
1051_2012	2012-05-10 16:00:00	-108739.8057	1908946.803
1051_2012	2012-05-11 00:00:00	-107872.1707	1908399.672
1051_2012	2012-05-11 08:00:00	-108806.0523	1907881.839
[truncated: 11,252 more rows]
