# Supplementary material for: Mapping potential effects of proposed roads on migratory connectivity for a highly mobile herbivore using circuit theory
Source: Ecol Appl. 2020 Aug 18;31(1):e2207. doi: 10.1002/eap.2207 (PMC7816249; doi:10.1002/eap.2207)
Supplement: Supplementary file 3 — Data S1 [file EAP-31-e2207-s003.zip › DataS1/circuit_theory_migration_analysis.r]

##################################################################################
##   Fullman TJ, Wilson RR, Joly K, Gustine DD, Leonard P, Loya WM (2020).      ##
##   Mapping potential effects of proposed roads on migratory connectivity for  ##
##   a highly mobile herbivore using circuit theory. Ecological Applications.   ##
##                                                                              ##
##      This code investigates landscape factors influencing Western Arctic     ##
##      Herd (WAH) caribou migration paths, potential effects of a possible     ##
##      road system, and implications for subsistence hunters using             ##
##      Circuitscape. The code below runs these analyses for fall migration.    ##
##################################################################################


## Load the necessary packages
## If any of the following packages are not installed, first uncomment and run code based on the following to install
#install.packages("raster")

library(raster)     ## For raster-based analysis and data manipulation
library(beepr)      ## For causing the computer to make noise, indicating when long-running sections of code have completed
library(scales)     ## For standardizing the continuous covariate data
library(parallel)   ## For running the sample size sensitivity analysis in parallel to reduce run time
library(foreach)    ## For running the sample size sensitivity analysis in parallel to reduce run time
library(doParallel) ## For running the sample size sensitivity analysis in parallel to reduce run time
library(doRNG)      ## For running the sample size sensitivity analysis in parallel to reduce run time
library(lme4)       ## For calculating mixed-effects models
library(AICcmodavg) ## For model selection
library(Hmisc)      ## For calculating Pearson correlation
library(R.utils)    ## For unzipping data produced by Circuitscape
library(effsize)    ## For calculating effect sizes to analyze potential impacts of development on communities
library(rgdal)      ## For reading and writing shapefiles


## Create a base folder to contain all data, indicate its location here
wd.loc <- "C:/Circuitscape/"

## Within the base folder create the following subfolders (hierarchy indicated by indentation) to contain
## user-provided inputs (preceded by a *) and R- or Circuitscape-generated outputs. Contents of each folder
## are indicated in square brackets

## Circuitscape            [source code for fixed effect size calculation]
  ## Circuitscape
    ## Initiation_Files
      ## Fall              [initiation files to parametrize Circuitscape for existing roads]
      ## ASTAR             [initiation files to parametrize Circuitscape with potential roads added]
    ## Rasters             [individual current flow maps derived from Circuitscape outputs]
    ## Results             [Circuitscape run logs]
      ## Fall              [Circuitscape output data for existing roads]
      ## ASTAR             [Circuitscape output data for existing + potential roads]
  ## Input_Data            [* caribou GPS data, migration start/end data, * ini_example.ini, * community shapefile, prepared covariate data]
    ## covariates          [* environmental variable rasters, * study area mask]
    ## start_end           [text files indicating the starting/ending locations for each migration]
  ## Model_Validation      [cross-validation analysis results]
  ## Outputs               [key analysis outputs for relative habitat suitability, current flow, etc.]
  ## Resistance            [resistance scenario ascii files]
  ## Road_effects          [analysis results for comparison of exponential decay vs linear distance to road effects]
  ## RSF                   [RSF analysis results]
  ## Sensitivity_Analysis  [availability sample size sensitivity analysis results]


########################################################################
## Load and prepare caribou GPS data and environmental covariate data ##
########################################################################

#----------------------
## Prepare caribou data
#----------------------

## Caribou GPS location data for fall migration are available in DataS1.zip. Extract these data and save to
## the Data folder created above.

## Load fall caribou data
setwd(paste(wd.loc, "Input_Data", sep=""))
fall <- read.csv("fall_migration.csv", stringsAsFactors=FALSE)

head(fall)
## "fall_migration.csv" contains a data frame with the following columns:
  ## "id" - The unique animal-year combination (e.g. 901_2010, 974_2012)
  ## "date" - The date and time (in Alaska Standard Time) the location was recorded
  ## "x" - The easting of the caribou GPS location, recorded in the NAD 1983 Alaska Albers projection
  ## "y" - The northing of the caribou GPS location, recorded in the NAD 1983 Alaska Albers projection

## Add identifiers for year and animal, allowing random intercepts to be calculated for each
fall$animal <- gsub(pattern="(/d/d/d/d?)(_)(/d/d/d/d)", replacement="/1", x=fall$id)
fall$year <- gsub(pattern="(/d/d/d/d?)(_)(/d/d/d/d)", replacement="/3", x=fall$id)

## Identify the start and end dates and locations for each individual and year
fall.ids <- unique(fall$id)
for(i in 1:length(fall.ids)){
  tmp <- fall[fall$id == fall.ids[i],]
  start.end.tmp <- data.frame(id=fall.ids[i],start.date=tmp$date[1],end.date=tmp$date[nrow(tmp)],start.x=tmp$x[1],start.y=tmp$y[1],end.x=tmp$x[nrow(tmp)],end.y=tmp$y[nrow(tmp)])
  if(i==1) start.end.fall <- start.end.tmp else start.end.fall <- rbind(start.end.fall, start.end.tmp)
}

head(start.end.fall)
## "start.end.fall" contains a data frame with the following columns:
  ## "id" - same as above
  ## "start.date" - The date and time of the first migration location. Migration start and end points were
    ## determined based on net-squared displacement. See article for details.
  ## "end.date" - The date and time of the last migration location.
  ## "start.x" - The easting of the first location, recorded in the NAD 1983 Alaska Albers projection
  ## "start.y" - The northing of the first location
  ## "end.x" - The easting of the last location
  ## "end.y" - The northing of the last location

## Save this
write.csv(start.end.fall, file="fall_start_end.csv", row.names=FALSE)


#-------------------------------------------------------------------------------------------------
## Create files with migration start and end points for each individual to input into Circuitscape
#-------------------------------------------------------------------------------------------------

## This creates a text list for each individual indicating the locations of the start and end points.
## These points are given an id of 1 and 2, respectively.
setwd(paste(wd.loc, "Input_Data/start_end/", sep=""))  ## Location where text files should be written
for(i in 1:nrow(start.end.fall)){
  loc.data <- matrix(c(1, start.end.fall[i,c("start.x","start.y")], 2, start.end.fall[i,c("end.x","end.y")]), nrow=2, byrow=TRUE)
  write.table(loc.data, file=paste("Fall_", start.end.fall$id[i], "_start_end.txt", sep=""), sep="\t", row.names=FALSE, col.names=FALSE)
}


#-----------------------------------------------
## Load and prepare environmental covariate data
#-----------------------------------------------

## See Appendix S2: Figure S1 for maps of each environmental covariate

## Note that the land cover raster features the following values:
## 1 - Open areas
## 2 - Dense vegetation
## 3 - Burned areas
## 4 - Coastal nearshore areas

setwd(paste(wd.loc, "Input_Data/covariates/", sep=""))
rugged <- raster("rugged_RSF.tif")
river <- raster("rivers_RSF.tif")
lc <- raster("lc_RSF.tif")
dist.rd <- raster("dist_rd_existing_km_RSF.tif")

## Stack these together for easier sampling
cov.stack <- stack(rugged, river, lc, dist.rd)
cov.stack


#--------------------------------------------------
## Generate random points and sample covariate data
#--------------------------------------------------

## Generate the data that will feed into the sample size sensitivity analysis and resource selection function (RSF)
## analysis. As described in Appendix S1, generate 200 random candidate points per used (i.e., observed) caribou
## location across the study area. Sample covariate values at all observed and candidate locations.

## Indicate the number of candidate available points to generate per used point
n.av <- 200

## Obtain the covariates for the observed points
obs.cov <- raster::extract(x=cov.stack, y=cbind(fall$x, fall$y))
fall <- cbind(fall, obs.cov)
fall$PA <- 1

## Create an empty data.frame with the proper dimensions to store the used and available data
fall.cov <- data.frame(matrix(NA, nrow=nrow(fall)*(n.av + 1), ncol=ncol(fall)))
names(fall.cov) <- names(fall)
fall.cov$num <- NA

## Generate the available points and sample their covariates. We will turn off warnings temporarily because
## otherwise each iteration gives a warning that row names were discarded, which we do not care about.
## Note that this step took about 6.3 hours to run on our Windows desktop with 64 GB of RAM.
oldwarn <- getOption("warn")
options(warn = -1)
iter <- 1
for(i in 1:nrow(fall)){
  ## Isolate the current observed point
  tmp <- fall[i,]
  ## Generate random available points
  av.cov <- sampleRandom(x=cov.stack, size=n.av, xy=TRUE)
  while(nrow(av.cov) < n.av){
    av.cov2 <- sampleRandom(x=cov.stack, size=n.av-nrow(av.cov), xy=TRUE)
    av.cov <- rbind(av.cov, av.cov2)
  }
  av.df <- cbind(tmp[,1:2], av.cov[,1:2], tmp[,5:6], av.cov[,3:6])
  av.df$PA <- 0
  pa.df <- rbind(tmp, av.df)
  pa.df$num <- 1:(n.av + 1)
  fall.cov[iter:(iter+n.av),] <- pa.df
  iter <- iter + (n.av + 1)
}
options(warn = oldwarn)
beep(4); Sys.sleep(2); beep(4); Sys.sleep(2); beep(4)

## Give the covariates more convenient names
names(fall.cov)[7:10] <- c("rugged", "river", "lc", "rd")

## Convert land cover from numeric to factor. Open vegetation, the reference class, already has a value of 1 so we
## can use the default factor levels.
fall.cov$lc_factor <- factor(fall.cov$lc)

## Standardize terrain ruggedness. Center by subtracting the mean and divide by the standard deviation.
fall.cov$rugged.stz <- scale(fall.cov$rugged)

## Save the results
setwd(paste(wd.loc, "Input_Data", sep=""))
write.csv(fall.cov, file="Fall_covariate_data.csv", row.names=FALSE)


###########################################
## Examine non-linear responses to roads ##
###########################################

## Caribou may show non-linear responses to roads, such that potential road avoidance diminishes over distance.
## We will compare the approach of Carpenter et al. 2010, which employs an exponential distance decay function
## of the form exp(-alpha*dist), with a simple linear relationship to distance from roads. The approach was
## originally used by Nielsen et al. 2009 who used a single value for alpha. Carpenter et al. 2010 expanded the
## approach to test multiple values for alpha using AIC and then took the best-supported model and input that
## into their regression equation. We will follow Carpenter et al.'s approach here.

## To save run time, we will reduce our availability sample size. Based on preliminary analyses, a sample size
## of 20 available locations per observed location should be sufficient.
## Randomly select the appropriate number of availability points
n.av.carp <- 20
carp.index <- sample(2:(n.av.carp+1), size=20)

## Subset the data down to the desired records
fall.carp <- fall.cov[fall.cov$PA == 1 | fall.cov$num %in% carp.index,]

## Add to this dataset the distance decay values we will compare. We will explore a range of possibile alpha values:
## 1-20, 20-50 by 5s, 50-100 by 10s, then 100-350 by 50s, with all values in kilometers to match the distance to
## road data loaded above.
fall.carp$d1 <- exp(-1/fall.carp$rd)
fall.carp$d2 <- exp(-2/fall.carp$rd)
fall.carp$d3 <- exp(-3/fall.carp$rd)
fall.carp$d4 <- exp(-4/fall.carp$rd)
fall.carp$d5 <- exp(-5/fall.carp$rd)
fall.carp$d6 <- exp(-6/fall.carp$rd)
fall.carp$d7 <- exp(-7/fall.carp$rd)
fall.carp$d8 <- exp(-8/fall.carp$rd)
fall.carp$d9 <- exp(-9/fall.carp$rd)
fall.carp$d10 <- exp(-10/fall.carp$rd)
fall.carp$d11 <- exp(-11/fall.carp$rd)
fall.carp$d12 <- exp(-12/fall.carp$rd)
fall.carp$d13 <- exp(-13/fall.carp$rd)
fall.carp$d14 <- exp(-14/fall.carp$rd)
fall.carp$d15 <- exp(-15/fall.carp$rd)
fall.carp$d16 <- exp(-16/fall.carp$rd)
fall.carp$d17 <- exp(-17/fall.carp$rd)
fall.carp$d18 <- exp(-18/fall.carp$rd)
fall.carp$d19 <- exp(-19/fall.carp$rd)
fall.carp$d20 <- exp(-20/fall.carp$rd)
fall.carp$d25 <- exp(-25/fall.carp$rd)
fall.carp$d30 <- exp(-30/fall.carp$rd)
fall.carp$d35 <- exp(-35/fall.carp$rd)
fall.carp$d40 <- exp(-40/fall.carp$rd)
fall.carp$d45 <- exp(-45/fall.carp$rd)
fall.carp$d50 <- exp(-50/fall.carp$rd)
fall.carp$d60 <- exp(-60/fall.carp$rd)
fall.carp$d70 <- exp(-70/fall.carp$rd)
fall.carp$d80 <- exp(-80/fall.carp$rd)
fall.carp$d90 <- exp(-90/fall.carp$rd)
fall.carp$d100 <- exp(-100/fall.carp$rd)
fall.carp$d150 <- exp(-150/fall.carp$rd)
fall.carp$d200 <- exp(-200/fall.carp$rd)
fall.carp$d250 <- exp(-250/fall.carp$rd)
fall.carp$d300 <- exp(-300/fall.carp$rd)
fall.carp$d350 <- exp(-350/fall.carp$rd)


#----------------------------------------------------------------------------
## Run a univariate model for each alpha value, plus linear distance to roads
#----------------------------------------------------------------------------

## Create the formulas for each desired model run so that things can be done in parallel
rsf01 <- formula(PA ~ rd + (1 | animal/year))
rsf02 <- formula(PA ~ d1 + (1 | animal/year))
rsf03 <- formula(PA ~ d2 + (1 | animal/year))
rsf04 <- formula(PA ~ d3 + (1 | animal/year))
rsf05 <- formula(PA ~ d4 + (1 | animal/year))
rsf06 <- formula(PA ~ d5 + (1 | animal/year))
rsf07 <- formula(PA ~ d6 + (1 | animal/year))
rsf08 <- formula(PA ~ d7 + (1 | animal/year))
rsf09 <- formula(PA ~ d8 + (1 | animal/year))
rsf10 <- formula(PA ~ d9 + (1 | animal/year))
rsf11 <- formula(PA ~ d10 + (1 | animal/year))
rsf12 <- formula(PA ~ d11 + (1 | animal/year))
rsf13 <- formula(PA ~ d12 + (1 | animal/year))
rsf14 <- formula(PA ~ d13 + (1 | animal/year))
rsf15 <- formula(PA ~ d14 + (1 | animal/year))
rsf16 <- formula(PA ~ d15 + (1 | animal/year))
rsf17 <- formula(PA ~ d16 + (1 | animal/year))
rsf18 <- formula(PA ~ d17 + (1 | animal/year))
rsf19 <- formula(PA ~ d18 + (1 | animal/year))
rsf20 <- formula(PA ~ d19 + (1 | animal/year))
rsf21 <- formula(PA ~ d20 + (1 | animal/year))
rsf22 <- formula(PA ~ d25 + (1 | animal/year))
rsf23 <- formula(PA ~ d30 + (1 | animal/year))
rsf24 <- formula(PA ~ d35 + (1 | animal/year))
rsf25 <- formula(PA ~ d40 + (1 | animal/year))
rsf26 <- formula(PA ~ d45 + (1 | animal/year))
rsf27 <- formula(PA ~ d50 + (1 | animal/year))
rsf28 <- formula(PA ~ d60 + (1 | animal/year))
rsf29 <- formula(PA ~ d70 + (1 | animal/year))
rsf30 <- formula(PA ~ d80 + (1 | animal/year))
rsf31 <- formula(PA ~ d90 + (1 | animal/year))
rsf32 <- formula(PA ~ d100 + (1 | animal/year))
rsf33 <- formula(PA ~ d150 + (1 | animal/year))
rsf34 <- formula(PA ~ d200 + (1 | animal/year))
rsf35 <- formula(PA ~ d250 + (1 | animal/year))
rsf36 <- formula(PA ~ d300 + (1 | animal/year))
rsf37 <- formula(PA ~ d350 + (1 | animal/year))

## Combine these into a list to enable running models in parallel
carp.rsf.model.list <- list(rsf01, rsf02, rsf03, rsf04, rsf05, rsf06, rsf07, rsf08, rsf09, rsf10, rsf11, rsf12,
  rsf13, rsf14, rsf15, rsf16, rsf17, rsf18, rsf19, rsf20, rsf21, rsf22, rsf23, rsf24, rsf25, rsf26, rsf27,
  rsf28, rsf29, rsf30, rsf31, rsf32, rsf33, rsf34, rsf35, rsf36, rsf37)

## Run each of the models in parallel, saving the results as an RData object and outputting their individual
## run times
cl <- makeCluster(detectCores())
registerDoParallel(cl, cores=detectCores())

setwd(paste(wd.loc, "Road_effects", sep=""))
carp.start <- Sys.time()
carp.run.times <- foreach(j = 1:length(carp.rsf.model.list), .packages=c("lme4"), .inorder=FALSE) %dorng% {
  indiv.start <- Sys.time()
  rsf.out <- glmer(carp.rsf.model.list[[j]], family=binomial, data=fall.carp)
  save(rsf.out, file=paste("Carpenter_RSF_fall_model_", formatC(j, width=2, format="d", flag="0"), "_", Sys.Date(), ".RData", sep=""))
  indiv.time <- Sys.time() - indiv.start
  return(list(paste("fall", j, sep="-"), indiv.time))
}
(carp.time <- Sys.time() - carp.start)
stopCluster(cl)
beep(4); Sys.sleep(2); beep(4); Sys.sleep(2); beep(4)


#-----------------
## Model selection
#-----------------

## Load the candidate RSF models calculated above and combine into a list for use by the AICcmodavg package
carp.fall.files <- list.files(pattern="Carpenter_RSF_fall_model.*RData")
head(carp.fall.files)
length(carp.fall.files)
carp.fall.list <- vector("list", length(carp.fall.files))
for(i in 1:length(carp.fall.files)){
  load(carp.fall.files[i])
  carp.fall.list[[i]] <- rsf.out
}

## Calculate AICc and create a model selection table
aic.carp.rsf.fall <- aictab(cand.set=carp.fall.list)
aic.carp.rsf.fall

## Save this
save(aic.carp.rsf.fall, carp.fall.list, file="Carpenter_RSF_Model_Selection_Fall.RData")

## An alpha value of 60 was strongly supported for fall migration. Add this to the full covariate dataset so
## that an availability sample size sensitivity analysis can be conducted.
fall.cov$d60 <- exp(-60/fall.cov$rd)


###################################################
## Availability sample size sensitivity analysis ##
###################################################

## See analysis description and results in Appendix S1. We will evaluate seven availability sample sizes, running
## 100 iterations of each, and comparing the mean coefficient estimates and 95% simulation envelopes. Because this
## is time-intensive, we will run the analyses in parallel to take advantage of a multi-core machine and save run
## time. If a multi-core machine is not available the code below could also be run in a for() loop, it will simply
## take longer.

## Create a vector of the availability sample sizes to be tested
av.pts <- c(1,3,5,10,20,35,50)

## Define the number of iterations to run for each availability size
n.iter <- 100

## Set up the parallel run, using all available cores
cl <- makeCluster(detectCores())
registerDoParallel(cl, cores=detectCores())

## Run the sample size sensitivity analysis, keeping a record of run times
## Note that this step is time intensive. It took 7.8 hours to run on our Windows desktop with 8 nodes and
## 64 GB of RAM.
total.start <- Sys.time()
## Iterate through each availability sample size
for(i in 1:length(av.pts)){
  ## Iterate through each of the 100 iterations per sample size
  run.times <- foreach(j = 1:n.iter, .packages=c("lme4"), .inorder=FALSE) %dorng% {
    run.start <- Sys.time()
  
    ## Randomly select the appropriate number of availability points
    sample.index <- sample(2:(n.av+1), size=av.pts[i])
  
    ## Subset the data down to the desired records
    fall.tmp <- fall.cov[fall.cov$PA == 1 | fall.cov$num %in% sample.index,]

    ## Run the RSF model for the full model, containing all covariates. Because there are multiple points for
    ## each year and more than one year of data for some caribou, nested random effects are used with
    ## animal as the highest level and year nested under it.
    rsf.fall <- glmer(PA ~ rugged.stz + river + d60 + lc_factor + (1 | animal/year), family=binomial, data=fall.tmp)
  
    ## Extract model coefficients for fixed effects and write out as a csv file
    fall.coef.df <- cbind(data.frame(n=formatC(av.pts[i], width=2, format="d", flag="0"),
    iter=formatC(j, width=nchar(n.iter), format="d", flag="0")), t(fixef(rsf.fall)))
  names(fall.coef.df)[3:9] <- c("int", "rugged", "river", "d60", "lc2", "lc3", "lc4")
    setwd(paste(wd.loc, "Sensitivity_Analysis", sep=""))
    write.csv(fall.coef.df, file=paste("Availability_sample_size_sensitivity_data_fall_n", formatC(av.pts[i], width=2, format="d", flag="0"), "_iter_", formatC(j, width=nchar(n.iter), format="d", flag="0"), "_", Sys.Date(), ".csv", sep=""), row.names=FALSE)
  
    ## Return the run duration
    run.duration <- Sys.time()- run.start
    return(run.duration)
  }

  ## Save the run.times object
  setwd(paste(wd.loc, "Sensitivity_Analysis/RData", sep=""))
  save(run.times, file=paste("Availability_sensitivity_analysis_RSF_run_times_n", formatC(av.pts[i], width=2, format="d", flag="0"), "_", Sys.Date(), ".RData", sep=""))
}
stopCluster(cl)
(ttr <- Sys.time() - total.start)
beep(4); Sys.sleep(2); beep(4); Sys.sleep(2); beep(4)


#---------------------
## Read in the results
#---------------------

## The sensitivity analysis above wrote out .csv files for each iteration. Read in these data and calculate
## the mean and 95% simulation envelope for each availability sample size.
setwd(paste(wd.loc, "Sensitivity_Analysis", sep=""))
recs.fall <- list.files(pattern="fall")
comb.start <- Sys.time()
for(k in 1:length(recs.fall)){
  ## Load records
  fall.tmp <- read.csv(file=recs.fall[k])
  ## Combine the records
  if(k==1){
    sens.fall.all <- fall.tmp
  }else{
    sens.fall.all <- rbind(sens.fall.all, fall.tmp)
  }
}
(ttc <- Sys.time() - comb.start)
beep(4); Sys.sleep(2); beep(4); Sys.sleep(2); beep(4)

## Calculate the mean and 95% quantiles
means.fall <- aggregate(x=sens.fall.all[,3:9], by=list(sens.fall.all$n), FUN=mean)
sim.env.low.fall <- aggregate(x=sens.fall.all[,3:9], by=list(sens.fall.all$n), FUN=quantile, probs=0.025)
sim.env.up.fall <- aggregate(x=sens.fall.all[,3:9], by=list(sens.fall.all$n), FUN=quantile, probs=0.975)

## Add to a data.frame
sens.results.fall <- cbind(means.fall[,1:2], sim.env.low.fall[,2], sim.env.up.fall[,2], means.fall[,3],
  sim.env.low.fall[,3], sim.env.up.fall[,3], means.fall[,4], sim.env.low.fall[,4], sim.env.up.fall[,4],
  means.fall[,5], sim.env.low.fall[,5], sim.env.up.fall[,5], means.fall[,6], sim.env.low.fall[,6],
  sim.env.up.fall[,6], means.fall[,7], sim.env.low.fall[,7], sim.env.up.fall[,7], means.fall[,8],
  sim.env.low.fall[,8], sim.env.up.fall[,8]) 
names(sens.results.fall) <- c("n", "int_mean", "int_lower", "int_upper", "rugged_mean", "rugged_lower",
  "rugged_upper", "river_mean", "river_lower", "river_upper", "rd_mean", "rd_lower", "rd_upper", "dense_mean",
  "dense_lower", "dense_upper", "burned_mean", "burned_lower", "burned_upper",  "coast_mean", "coast_lower",
  "coast_upper")
sens.results.fall

## Save the results
write.csv(sens.results.fall, file="Availability_sensitivity_analysis_results_fall.csv", row.names=FALSE)


#-------------------------------------
## Plot the results for each covariate
#-------------------------------------

par.orig <- par(mfrow=c(3,3), mar=c(5,5,1,1))
plot(x=sens.results.fall$n, y=sens.results.fall$rugged_mean, ylim=c(-0.27, -0.21),
  pch=16, xlab="", ylab="", las=1, main="")
  mtext(expression(beta), side=2, las=1, line=3.5, cex=1.5)
  lines(x=sens.results.fall$n, y=sens.results.fall$rugged_upper)
  lines(x=sens.results.fall$n, y=sens.results.fall$rugged_lower)
  text(x=50, y=-0.265, labels="Terrain ruggedness", cex=1.5, adj=1)
plot(x=sens.results.fall$n, y=sens.results.fall$river_mean, ylim=c(-0.6,-0.45),
  pch=16, xlab="", ylab="", las=1, main="")
  lines(x=sens.results.fall$n, y=sens.results.fall$river_upper)
  lines(x=sens.results.fall$n, y=sens.results.fall$river_lower)
  text(x=50, y=-0.475, labels="Major rivers", cex=1.5, adj=1)
plot(x=sens.results.fall$n, y=sens.results.fall$rd_mean, ylim=c(2.4,2.8),
  pch=16, xlab="", ylab="", las=1, main="")
  lines(x=sens.results.fall$n, y=sens.results.fall$rd_upper)
  lines(x=sens.results.fall$n, y=sens.results.fall$rd_lower)
  text(x=50, y=2.75, labels="Distance to roads", cex=1.5, adj=1)
plot(x=sens.results.fall$n, y=sens.results.fall$dense_mean, ylim=c(-1.26,-1.14),
  pch=16, xlab="", ylab="", las=1, main="")
  mtext(expression(beta), side=2, las=1, line=3.5, cex=1.5)
  lines(x=sens.results.fall$n, y=sens.results.fall$dense_upper)
  lines(x=sens.results.fall$n, y=sens.results.fall$dense_lower)
  text(x=50, y=-1.25, labels="Dense vegetation", cex=1.5, adj=1)
plot(x=sens.results.fall$n, y=sens.results.fall$burned_mean, ylim=c(-0.5,-0.2),
  pch=16, xlab="Availabile locations per used location", ylab="", las=1, main="")
  lines(x=sens.results.fall$n, y=sens.results.fall$burned_upper)
  lines(x=sens.results.fall$n, y=sens.results.fall$burned_lower)
  text(x=50, y=-0.475, labels="Burned areas", cex=1.5, adj=1)
plot(x=sens.results.fall$n, y=sens.results.fall$coast_mean, ylim=c(-2.95,-2.7),
  pch=16, xlab="Availabile locations per used location", ylab="", las=1, main="")
  lines(x=sens.results.fall$n, y=sens.results.fall$coast_upper)
  lines(x=sens.results.fall$n, y=sens.results.fall$coast_lower)
  text(x=50, y=-2.925, labels="Coastal areas", cex=1.5, adj=1)
plot(x=sens.results.fall$n, y=sens.results.fall$int_mean, ylim=c(-5,-1),
  pch=16, xlab="Availabile locations per used location", ylab="", las=1, main="")
  mtext(expression(beta), side=2, las=1, line=3, cex=1.5)
  lines(x=sens.results.fall$n, y=sens.results.fall$int_upper)
  lines(x=sens.results.fall$n, y=sens.results.fall$int_lower)
  text(x=50, y=-1.5, labels="Intercept", cex=1.5, adj=1)
par(par.orig)

## Based on these figures, values seem to stabilize by about 20 available points per observed point. We will use
## this to define our availability sample moving forward.


#----------------------------------------------------------------------
## Sample the data down to 20 available locations per observed location
#----------------------------------------------------------------------

## Randomly select the appropriate number of availability points
final.index <- sample(2:(n.av+1), size=20)

## Subset the data down to the desired records
fall.final <- fall.cov[fall.cov$PA == 1 | fall.cov$num %in% final.index,]

## Save these for later use
setwd(paste(wd.loc, "Input_Data/", sep=""))
write.csv(fall.final, file="RSF_Final_Data_Fall.csv", row.names=FALSE)


##################
## RSF Analysis ##
##################

## After running the appropriate exploratory data analysis, including analysis of multicollinearity, run the RSF
## analysis for all combinations of environmental covariates. To save run time, the code below is set up to run
## in parallel on a multi-core computer.

## Create the formulas for each desired model run so that things can be done in parallel
rsf00.null <- formula(PA ~ 1 + (1 | animal/year))
rsf01.t <- formula(PA ~ rugged.stz + (1 | animal/year))
rsf02.r <- formula(PA ~ river + (1 | animal/year))
rsf03.e <- formula(PA ~ d60 + (1 | animal/year))
rsf04.l <- formula(PA ~ lc_factor + (1 | animal/year))
rsf05.tr <- formula(PA ~ rugged.stz + river + (1 | animal/year))
rsf06.te <- formula(PA ~ rugged.stz + d60 + (1 | animal/year))
rsf07.tl <- formula(PA ~ rugged.stz + lc_factor + (1 | animal/year))
rsf08.re <- formula(PA ~ river + d60 + (1 | animal/year))
rsf09.rl <- formula(PA ~ river + lc_factor + (1 | animal/year))
rsf10.el <- formula(PA ~ d60 + lc_factor + (1 | animal/year))
rsf11.tre <- formula(PA ~ rugged.stz + river + d60 + (1 | animal/year))
rsf12.trl <- formula(PA ~ rugged.stz + river + lc_factor + (1 | animal/year))
rsf13.tel <- formula(PA ~ rugged.stz + d60 + lc_factor + (1 | animal/year))
rsf14.rel <- formula(PA ~ river + d60 + lc_factor + (1 | animal/year))
rsf15.trel <- formula(PA ~ rugged.stz + river + d60 + lc_factor + (1 | animal/year))

## Combine these into a list so that I can run things in parallel
rsf.model.list <- list(rsf00.null, rsf01.t, rsf02.r, rsf03.e, rsf04.l, rsf05.tr, rsf06.te, rsf07.tl, rsf08.re,
  rsf09.rl, rsf10.el, rsf11.tre, rsf12.trl, rsf13.tel, rsf14.rel, rsf15.trel)

## Make a vector of model names based on the run numbers and identifying letters
rsf.model.names <- c("00-null", "01-t", "02-r", "03-e", "04-l", "05-tr", "06-te", "07-tl", "08-re", "09-rl",
  "10-el", "11-tre", "12-trl", "13-tel", "14-rel", "15-trel")
  
## Run each of the models in parallel, saving the results as an RData object and outputting their individual
## run times
## This took about 10 minutes to run on our Windows desktop with 8 nodes and 64 GB of RAM
cl <- makeCluster(detectCores())
registerDoParallel(cl, cores=detectCores())

setwd(paste(wd.loc, "RSF", sep=""))
rsf.start <- Sys.time()
rsf.run.times <- foreach(j = 1:length(rsf.model.list), .packages=c("lme4"), .inorder=FALSE) %dorng% {
  indiv.start <- Sys.time()
  rsf.out <- glmer(rsf.model.list[[j]], family=binomial, data=fall.final)
  save(rsf.out, file=paste("RSF_fall_model_", rsf.model.names[j], "_", Sys.Date(), ".RData", sep=""))
  indiv.time <- Sys.time() - indiv.start
  return(list(paste("fall", rsf.model.names[j], sep="-"), indiv.time))
}
(rsf.time <- Sys.time() - rsf.start)
stopCluster(cl)
beep(4); Sys.sleep(2); beep(4); Sys.sleep(2); beep(4)


#-----------------
## Model selection
#-----------------

## Select between candidate RSF models using AICc.

## Load the candidate CLR models calculated above and combine into a list for use by the AICcmodavg package
setwd(paste(wd.loc, "RSF", sep=""))
fall.files <- list.files(pattern="RSF_fall_model_.*RData")
fall.list <- vector("list", length(fall.files))
for(i in 1:length(fall.files)){
  load(fall.files[i])
  fall.list[[i]] <- rsf.out
  names(fall.list)[[i]] <- rsf.model.names[i]
}

## Calculate AICc and create a model selection table
aic.rsf.fall <- aictab(cand.set=fall.list, modnames=rsf.model.names)
aic.rsf.fall


################################
## Evaluate model performance ##
################################

## Validate models using 10-fold cross validation and evaluate predictive performance using the average Spearman
## rank correlation, based on Boyce et al. (2002) and Johnson et al. (2006).

#--------------------------------------
## 1. Partition data into k-fold groups
#--------------------------------------

## Generate indices to subset the data into k=10 groups. With second-order selection splitting will be done at the
## point level. Nonetheless, to make sure I maintain my ratios of observed and available steps I'll do my sampling
## for associated P/A locations together.
n.obs.fall <- sum(fall.final$PA)
k.fold <- 10
n.obs.fall/k.fold
## If the number of observations does not equally divide into the number of folds, divide them as equally as
## possible and then randomly allocate the remaining steps among the groups.
main.groups.fall <- rep(1:k.fold, each=floor(n.obs.fall/k.fold))
n.remaining.fall <- n.obs.fall - length(main.groups.fall)
extra.groups.fall <- sample(1:k.fold, size=n.remaining.fall)
all.groups.fall <- c(main.groups.fall, extra.groups.fall)
## Randomize their order
k.fold.indices.fall <- sample(all.groups.fall)
## Add fold indicators to the covariate dataset
fall.final$Fold <- rep(k.fold.indices.fall, each=21)


#-----------------------------
## Prepare data for prediction
#-----------------------------

## Steps 2-8 will be done in a loop that runs them for all folds. Before that we need to prepare the data for the
## model prediction that will be done in step 3.

rugged.stz <- scale(rugged)
rd.d60 <- exp(-60/dist.rd.km)

## Stack the environmental data needed to predict the friction map
cov.stack.kfold <- stack(rugged.stz, river, lc, rd.d60)
cov.stack.kfold

## Update the names of the stack to match that expected by the regression equation
names(cov.stack.kfold) <- c("rugged.stz", "river", "lc_factor", "d60")

## Create a prediction raster "predMap" with the same resolution and extent as the raster stack
predMap <- cov.stack.kfold[[1]]

## Create a data.frame with the environmental data
d <- as.data.frame(getValues(cov.stack.kfold))
d$lc_factor <- factor(d$lc_factor)

## Add columns to handle missing data
d$order <- 1:nrow(d)
keep <- d
keep$pred <- NA
d <- na.omit(d)


#---------------
## Run steps 2-8
#---------------

## This took about 1.5 hours on our Windows desktop
kfold.start <- Sys.time()
for(i in 1:k.fold){
  ## Split out the training and test data for the given fold
  fall.train.df <- fall.final[fall.final$Fold != i,]
  fall.test.df <- fall.final[fall.final$Fold == i,]
  

  #----------------------------
  ## 2. Estimate the RSF models
  #----------------------------

  kf.fall <- glmer(PA ~ rugged.stz + river + d60 + lc_factor + (1 | animal/year), family=binomial, data=fall.train.df)
  

  #--------------------------------------------------------------
  ## 3. Predict RSF values to study area and reclassify into bins
  #--------------------------------------------------------------

  ## Predict the models to the study area
  d$pred.fall <- predict(object=kf.fall, newdata=d, re.form=NA, type="response")
  
  ## Add the predicted values to the keep data.frame
  keep$pred.fall <- keep$pred
  keep$pred.fall[d$order] <- d$pred.fall
  
  ## Place back the predicted values in the raster
  predMap.fall <- predMap
  values(predMap.fall) <- keep$pred.fall
  names(predMap.fall) <- "pred.fall"
  
  ## Reclassify into bins using quantile breaks for reclassification
  
  ## Calculate the quantiles
  quantiles.fall <- quantile(d$pred.fall, probs=seq(0,1,0.1))
  
  ## Split the RSF data into bins by quantiles
  d$bin.fall <- cut(d$pred.fall, breaks=quantiles.fall, include.lowest=TRUE, labels=FALSE)
  
  ## Determine the min and max values in each bin to get the endpoints
  min.fall <- tapply(d$pred.fall, d$bin.fall, min)
  max.fall <- tapply(d$pred.fall, d$bin.fall, max)
  
  ## Determine the number of pixels in each bin
  nPix.fall <- table(d$bin.fall)
  
  
  #---------------------------------------------------------------------
  ## 4. Determine midpoint values of raw RSF scores for each ordinal bin
  #---------------------------------------------------------------------
  
  ## Midpoint values are the average of the breakpoint values for each bin
  mids.fall <- apply(cbind(min.fall, max.fall), 1, mean)
  
  #-------------------------------------------------
  ## 5. Determine the utilization value for each bin
  #-------------------------------------------------
  
  ## Use equation 4 from Johnson et al. (2006) to calculate the utilization value for each bin
  util.fall <- mids.fall*nPix.fall/sum(mids.fall*nPix.fall)
    
  #--------------------------------------------------
  ## 6. Count number of test observations in each bin
  #--------------------------------------------------
  
  ## This is based only on the observed locations, not the available locations, so subset the test data
  obs.test.fall <- fall.test.df[fall.test.df$PA == 1,]
  
  ## Sample the values from the predicted maps at the test locations
  obs.test.fall$pred.val.fall <- raster::extract(x=predMap.fall, y=cbind(obs.test.fall$x, obs.test.fall$y))
  
  ## Allocate these values into the bins used above
  pred.fall.bins <- cut(obs.test.fall$pred.val.fall, breaks=quantiles.fall, include.lowest=TRUE, labels=FALSE)
  pred.fall.nPix <- table(pred.fall.bins)
  
  ## Ensure that all bins are represented, even if some have no observations
  indices.fall <- 1:k.fold %in% as.numeric(names(pred.fall.nPix))
  pred.comp <- data.frame("Bin"=1:k.fold, "Pred_fall_nPix"=rep(0,k.fold))
  pred.comp$Pred_fall_nPix[indices.fall] <- pred.fall.nPix
    
  
  #----------------------------------------------------------------------------
  ## 7. Estimate the expected number of validation observations within each bin
  #----------------------------------------------------------------------------
  
  ## Johnson et al. (2006) gives the equation for this in equation 5, p.352
  pred.comp$Expected_fall <- as.numeric(nrow(obs.test.fall)*util.fall)
  

  #----------------------------------------------------------
  ## 8. Compare extected and observed numbers of observations
  #----------------------------------------------------------
  
  ## Following Boyce et al. (2002), calculate the Spearman rank correlation between observed and expected values
  cor.fall <- cor(pred.comp$Pred_fall_nPix, pred.comp$Expected_fall, method="spearman")
  
  
  #------------------------
  ## Record desired outputs
  #------------------------
  
  k.fold.temp <- data.frame("Fold"=i, "SpearCorr_fall"=cor.fall)
  if(i == 1) k.fold.results <- k.fold.temp else k.fold.results <- rbind(k.fold.results, k.fold.temp)
  
  ## Save the predicted maps
  setwd(paste(wd.loc, "Model_Validation", sep=""))
  writeRaster(predMap.fall, paste("RSF_fall_predMap_Fold_", i, "_", Sys.Date(), ".tif", sep=""))
}
(kfold.time <- Sys.time() - kfold.start)
beep(4); Sys.sleep(2); beep(4); Sys.sleep(2); beep(4)

k.fold.results

## Calculate the average correlation across all folds
mean(k.fold.results$SpearCorr_fall)


#######################################################################
## Predict relative suitability and resistance across the study area ##
#######################################################################

#---------------------------------------------------------------------------------------
## Use the RSF final model to predict relative habitat suitability across the study area
#---------------------------------------------------------------------------------------

## Load the top RSF model
setwd(paste(wd.loc, "RSF", sep=""))
top.file <- list.files(pattern="RSF_fall_.*15-trel.*RData")
load(top.file)
rsf.fall.final <- rsf.out

## Create a prediction raster "predMap" with the same resolution and extent as the raster stack, if not done above
predMap <- cov.stack.kfold[[1]]

## Create a data.frame with the environmental data
d <- as.data.frame(getValues(cov.stack.kfold))
d$lc_factor <- factor(d$lc_factor)
d$order <- 1:nrow(d)
keep <- d
keep$pred <- NA
d <- na.omit(d)

## Predict relative habitat suitability across the study area using the final model
d$pred.fall <- predict(object=rsf.fall.final, newdata=d, re.form=NA, type="response")

## Add the predicted values to the keep data.frame
keep$pred.fall <- keep$pred
keep$pred.fall[d$order] <- d$pred.fall

## Place back the predicted values in the raster
predMap.fall <- predMap
values(predMap.fall) <- keep$pred.fall
names(predMap.fall) <- "pred.fall"

## Give this a different name
rel.suitability.fall <- predMap.fall

## Save this
setwd(paste(wd.loc, "Outputs/", sep=""))
writeRaster(rel.suitability.fall, file="Relative_habitat_suitability_fall.tif")


#---------------------------
## Create resistance rasters
#---------------------------

## We evaluated five resistance scenarios (r = resistance, hs = relative habitat suitability):
## r0: Neutral - all one (r = 1)
## r1: Linear - positive (r = hs)
## r2: Exponential - mostly low resistance (r = (1/hs)^2)
## r3: Linear - negative (r = 1/hs)
## r4: Log - mostly high resistance (r = ln(1/hs))

## Create the resistance scnearios
r0.fall <- rel.suitability.fall
values(r0.fall)[!is.na(values(r0.fall))] <- 1
r1.fall <- rel.suitability.fall
r2.fall <- (1/rel.suitability.fall)^2
r3.fall <- 1/rel.suitability.fall
r4.fall <- log(1/rel.suitability.fall)

## Rescale all values to lie between 1-1000. The r0 rasters will not be rescaled.
r0.fall.final <- r0.fall
r1.fall.final <- r1.fall
values(r1.fall.final) <- rescale(x=values(r1.fall), to=c(1,1000))
r2.fall.final <- r2.fall
values(r2.fall.final) <- rescale(x=values(r2.fall), to=c(1,1000))
r3.fall.final <- r3.fall
values(r3.fall.final) <- rescale(x=values(r3.fall), to=c(1,1000))
r4.fall.final <- r4.fall
values(r4.fall.final) <- rescale(x=values(r4.fall), to=c(1,1000))

## Circuitscape expects these as ASCII files. Save as such here.
setwd(paste(wd.loc, "Resistance", sep=""))
writeRaster(r0.fall.final, file="Circuitscape_resistance_fall_r0.asc")
writeRaster(r1.fall.final, file="Circuitscape_resistance_fall_r1.asc")
writeRaster(r2.fall.final, file="Circuitscape_resistance_fall_r2.asc")
writeRaster(r3.fall.final, file="Circuitscape_resistance_fall_r3.asc")
writeRaster(r4.fall.final, file="Circuitscape_resistance_fall_r4.asc")


##########################################################################
## Create the .ini files for each individual and resistance combination ##
##########################################################################

#### NOTE: THIS .ini FILE CODE WAS CREATED FOR CIRCUITSCAPE VERSION 4.0.5 AND MAY NEED
#### TO BE MODIFIED FOR USE WITH OTHER VERSIONS

## Extract the example .ini parameter file (available in DataS1.zip) to the Data folder for modification below
tmp.lines <- readLines(file(paste(wd.loc, "Input_Data/ini_example.ini", sep="")))

## Create a vector of individual ids
ids.fall <- unique(fall.final$id)

## Create a vector of resistance rasters
res.files.fall <- list.files(paste(wd.loc, "Resistance", sep=""), pattern="fall.*asc")
res.fall <- substr(res.files.fall, start=30, stop=nchar(res.files.fall)-4)

## Create an .ini file for each individual-resistance combination. These files will allow Circuitscape to be run in batch
## mode.
ini.start <- Sys.time()
for(i in 1:length(ids.fall)){
  ## Identify the corresponding node file that matches the current individual
  node.file <- list.files(paste(wd.loc, "Input_Data/start_end", sep=""), pattern=paste("^Fall_", ids.fall[i], "_start_end/.txt", sep=""))
  ## Create the .ini files for that individual under each resistance scenario
  for(j in 1:length(res.fall)){
    ## Modify the base .ini file for the specified individual-landscape resistance combination
    new.lines <- tmp.lines
    new.lines[10] <- paste("mask_file = ", wd.loc, "Input_Data/covariates/mask.asc", sep="")
    new.lines[37] <- paste("output_file = ", wd.loc, "Circuitscape/Results/Fall/fall_", ids.fall[i], "_", res.fall[j],".out", sep="")
    new.lines[51] <- paste("log_file = ", wd.loc, "Circuitscape/Results/RSF_fall_log_", Sys.Date(), ".log", sep="")
    new.lines[58] <- paste("point_file = ", wd.loc, "Input_Data/start_end/", node.file, sep="")
    new.lines[66] <- paste("habitat_file = ", wd.loc, "Resistance/", res.files.fall[j], sep="")
    writeLines(new.lines, paste(wd.loc, "Circuitscape/Initiation_Files/Fall/fall_", ids.fall[i], "_", res.fall[j], "_", Sys.Date(), ".ini", sep=""))
  }
}


##################################################################################
## Use the .ini files to run Circuitscape, creating and saving the current maps ##
##################################################################################

## For this to work, all ascii files (mask and resistance rasters) must have identical headers or Circuitscape
## will not run. Files must be stored where indicated in the .ini files created in the previous step.

## Start Circuitscape and click "File" --> "Run in batch mode". Browse to where the .ini files created above
## are stored and select a group to run. We found that attempting to run more than approximately 1200 files
## in one batch led to crashes. Note that these steps are valid for Circuitscape version 4.0.5.

## Note that running this for the 655 fall .ini files created above took a little under 2.5 hours in Circuitscape 4.0.5
## on our Windows desktop with 64 GB RAM. It created 2621 files, requiring 1.95 GB of hard drive space.


#####################################################################################
## Extract current flow values at observed locations for each individual-landscape ##
## resistance combination                                                          ##
#####################################################################################

## Note that this step creates a number of temporary files requiring about 5.5 GB of hard drive space.

## Create a data.frame to store data from each Circuitscape run for each individual
for.sums.fall <- matrix(1000, nrow=length(ids.fall), ncol=length(res.fall))
fall.results <- data.frame("id"=ids.fall, for.sums.fall, stringsAsFactors=FALSE)
## Set column names to resistance scenarios
names(fall.results)[2:ncol(fall.results)] <- res.fall

## Loop through each individual, unzipping the Circuitscape output and saving as a .tif file, standardizing it
## to sum to one, and extracting the current flow values at observed locations
## This took a little less than one hour on our Windows desktop with 64 GB of RAM
sum.start <- Sys.time()
for(i in 1:length(ids.fall)){
  ## Isolate the records for the given individual
  tmp.data <- fall[fall$id==ids.fall[i],] 
  ## Loop through the current maps
  for (ii in 1:length(res.fall)){
    ## Unzip the current layer from Circuitscape and convert to raster format
    tmp.ascii <- gunzip(paste(wd.loc, "Circuitscape/Results/Fall/fall_", ids.fall[i], "_", res.fall[ii], "_cum_curmap.asc.gz", sep=""), temporary=TRUE, remove=FALSE)
    tmp.raster <- raster(tmp.ascii)
    tmp.raster[values(tmp.raster) == 0] <- NA
    proj4string(tmp.raster) <- CRS(proj4string(lc))
    ## Standardize to sum to one
    ras.sum <- cellStats(tmp.raster, sum)
    tmp.raster.stz <- tmp.raster/ras.sum
    ## Sample the values at the caribou locations and add their sum to the results table
   fall.results[i,ii+1] <- sum(raster::extract(x=tmp.raster.stz, y=cbind(tmp.data$x, tmp.data$y)))
    ## Save the standardized raster as a .tif file
    writeRaster(tmp.raster.stz, file=paste(wd.loc, "Circuitscape/Rasters/fall_", ids.fall[i], "_current_flow_stz_",
      res.fall[ii], "_", Sys.Date(), ".tif", sep=""))
  }
}
(sum.run.time <- Sys.time()- sum.start)
beep(4); Sys.sleep(2); beep(4); Sys.sleep(2); beep(4)

## Save the results
setwd(paste(wd.loc, "Outputs", sep=""))
write.csv(fall.results, file=paste("RSF_summed_current_values_fall_stz_", Sys.Date(), ".csv", sep=""), row.names=FALSE)


#######################################################
## Identify the top-ranked model for each individual ##
#######################################################

## Rank resistance scenarios for each individual, giving a rank of 1 to the highest summed current
## values, 2 to the next highest, and so on
fr <- apply(-fall.results[,2:ncol(fall.results)], 1, rank)

## Store these in a data.frame that is in the same format as the results table
fall.ranks <- fall.results
fall.ranks[,2:ncol(fall.ranks)] <- t(fr)
## This has all the individual ids in the first column and the 5 resistance scenarios in the subsequent columns
## with rows containing the corresponding ranks of a given scenario for each individual

## Isolate the top model for each individual
fall.fall.best <- as.character()
for(i in 1:nrow(fall.ranks)){
  fall.fall.best[i] <- names(fall.ranks[,2:ncol(fall.ranks)])[fall.ranks[i,2:ncol(fall.ranks)] == 1]
}

## Combine this with the ids in a data.frame
fall.best <- data.frame("Id"=fall.ranks[,1], "Top_Model"=fall.fall.best)

## Count the relative support for each model
fall.top.summary <- rev(sort(table(fall.best$Top_Model)))


##############################################################################
## Create population-level current flow maps based on individual top models ##
##############################################################################

setwd(paste(wd.loc, "Circuitscape/Rasters/", sep=""))
for(i in 1:nrow(fall.best)){
  ## Identify the top-ranked file for the given individual
  indiv.top <- list.files(pattern=paste("fall_", fall.best$Id[i], "_current_flow_stz_", fall.best$Top_Model[i], ".*tif", sep=""))
  ## Load the top raster
  top.raster <- raster(indiv.top)
  ## Add it to the stack
  if(i==1) fall.raster.results <- top.raster else fall.raster.results <- fall.raster.results + top.raster
}

## Save the resulting raster
setwd(paste(wd.loc, "Outputs", sep=""))
writeRaster(fall.raster.results, "RSF_pop_current_flow_top_model_per_individual_stz_fall.tif")


#############################################
## Evaluate Circuitscape model performance ##
#############################################

## Use a modified version of the k-fold cross validation used above to evaluate how well the summed Circuitscape
## connectivity model does at capturing locations used by caribou

## 1. Partition data into k-fold groups
fall.n.obs <- length(fall.ids)
k.fold <- 10
fall.n.obs/k.fold
fall.main.groups <- rep(1:k.fold, each=floor(fall.n.obs/k.fold))
(fall.n.remaining <- fall.n.obs - length(fall.main.groups)) ## 1 left over, as expected
fall.extra.groups <- sample(1:k.fold, size=fall.n.remaining)
fall.all.groups <- c(fall.main.groups, fall.extra.groups)
fall.k.fold.indices <- sample(fall.all.groups)
fall.kfold <- data.frame("id"=fall.ids, "top"=fall.best$Top_Model, "fold"=fall.k.fold.indices)

## Run steps 2-8 in a loop across all folds
## This took about 14 minutes on our Windows desktop
kfold.start <- Sys.time()
for(i in 1:k.fold){
  fall.train.df <- fall.kfold[fall.kfold$fold != i,]
  fall.test.df <- fall.kfold[fall.kfold$fold == i,]

  ## 2. Create summed current flow maps based on individual top models in the training datasets
  setwd(paste(wd.loc, "Circuitscape/Rasters", sep=""))
  for(j in 1:nrow(fall.train.df)){
    top.ras <- list.files(pattern=paste("fall_", fall.train.df$id[j], "_current_flow_stz_", fall.train.df$top[j], ".*tif", sep=""))
    tmp.raster <- raster(top.ras)
    if(j==1) fall.tops <- tmp.raster else fall.tops <- fall.tops + tmp.raster
  }
  writeRaster(fall.tops, file=paste(wd.loc, "Model_Validation/Circuitscape_validation_stz_fall_fold_",
    formatC(i, width=nchar(k.fold), format="d", flag="0"), "_", Sys.Date(), ".tif", sep=""))

  ## 3. Reclassify current flow maps into bins
  fall.vals <- as.data.frame(values(fall.tops))
  names(fall.vals)[1] <- "vals.fall"
  fall.vals$pix <- 1:nrow(fall.vals)
  keep.fall <- fall.vals
  keep.fall$pred <- NA
  fall.vals <- na.omit(fall.vals)
  quantiles.fall <- quantile(fall.vals$vals.fall, probs=seq(0,1,0.1))
  fall.vals$bin <- cut(fall.vals$vals.fall, breaks=quantiles.fall, include.lowest=TRUE, labels=FALSE)
  min.fall <- tapply(fall.vals$vals.fall, fall.vals$bin, min)
  max.fall <- tapply(fall.vals$vals.fall, fall.vals$bin, max)
  nPix.fall <- table(fall.vals$bin)

  ## 4. Determine midpoint values of raw current flow values for each ordinal bin
  mids.fall <- apply(cbind(min.fall, max.fall), 1, mean)

  ## 5. Determine the utilization value for each bin
  util.fall <- mids.fall*nPix.fall/sum(mids.fall*nPix.fall)

  ## 6. Count the number of test observations in each bin
  obs.test.fall <- fall[fall$id %in% fall.test.df$id,]
  obs.test.fall$pred.val.fall <- raster::extract(x=fall.tops, y=cbind(obs.test.fall$x, obs.test.fall$y))
  pred.fall.bins <- cut(obs.test.fall$pred.val.fall, breaks=quantiles.fall, include.lowest=TRUE, labels=FALSE)
  pred.fall.nPix <- table(pred.fall.bins)
  indices.fall <- 1:k.fold %in% as.numeric(names(pred.fall.nPix))
  pred.comp <- data.frame("Bin"=1:k.fold, "Pred_fall_nPix"=rep(0,k.fold))
  pred.comp$Pred_fall_nPix[indices.fall] <- pred.fall.nPix

  ## 7. Estimate the expected number of validation observations within each bin
  pred.comp$Expected_fall <- as.numeric(nrow(obs.test.fall)*util.fall)

  ## 8. Compare extected and observed numbers of observations
  cor.fall <- cor(pred.comp$Pred_fall_nPix, pred.comp$Expected_fall, method="spearman")

  ## Record desired outputs
  k.fold.temp <- data.frame("Fold"=i, "SpearCorr_fall"=cor.fall)
  if(i == 1) k.fold.results <- k.fold.temp else k.fold.results <- rbind(k.fold.results, k.fold.temp)
}
(kfold.time <- Sys.time() - kfold.start)
beep(4); Sys.sleep(2); beep(4); Sys.sleep(2); beep(4)

k.fold.results
mean(k.fold.results$SpearCorr_fall)


###################################################################################
## Use the results from above to project currect flow under proposed ASTAR roads ##
###################################################################################

#------------------------
## Prepare covariate data
#------------------------

## Load a new distance to road raster that includes the ASTAR roads along with existing roads
setwd(paste(wd.loc, "Input_Data/covariates/", sep=""))
dist.astar.km <- raster("Distance_to_ASTAR_plus_existing_km.tif")

## Calculate exponential distance decay rasters on the ASTAR layer
astar.d60 <- exp(-60/dist.astar.km)

## Stack the covariates together for sampling and prediction and give them the names the model expects
cov.stack.astar <- stack(rugged.stz, river, lc, astar.d60)
names(cov.stack.astar) <- c("rugged.stz", "river", "lc_factor", "d60")


#-------------------------------------------------------------------
## Predict relative habitat suitability using the updated covariates
#-------------------------------------------------------------------

## Create a prediction raster "predMap" with the same resolution and extent as the raster stack
predMap <- cov.stack.astar[[1]]

## Create a data.frame with the environmental data
d <- as.data.frame(getValues(cov.stack.astar))
d$lc_factor <- factor(d$lc_factor)
d$order <- 1:nrow(d)
keep <- d
keep$pred <- NA
d <- na.omit(d)

## Predict relative habitat suitability across the study area using the final model
d$pred.fall <- predict(object=rsf.fall.final, newdata=d, re.form=NA, type="response")
keep$pred.fall <- keep$pred
keep$pred.spring <- keep$pred
keep$pred.fall[d$order] <- d$pred.fall
predMap.fall <- predMap
values(predMap.fall) <- keep$pred.fall
names(predMap.fall) <- "pred.fall"
predMap.fall
plot(predMap.fall)
rel.suitability.fall.astar <- predMap.fall
setwd(paste(wd.loc, "Outputs", sep=""))
writeRaster(rel.suitability.fall.astar, file="Circuitscape_RSF_relative_habitat_suitability_ASTAR_fall.tif")


#---------------------------
## Create resistance rasters
#---------------------------

## Create the five resistance scenario rasters, as above
r0.fall <- rel.suitability.fall.astar
values(r0.fall)[!is.na(values(r0.fall))] <- 1
r1.fall <- rel.suitability.fall.astar
r2.fall <- (1/rel.suitability.fall.astar)^2
r3.fall <- 1/rel.suitability.fall.astar
r4.fall <- log(1/rel.suitability.fall.astar)

## Rescale the values to range between 1-1000
r0.fall.final <- r0.fall
r1.fall.final <- r1.fall
values(r1.fall.final) <- rescale(x=values(r1.fall), to=c(1,1000))
r2.fall.final <- r2.fall
values(r2.fall.final) <- rescale(x=values(r2.fall), to=c(1,1000))
r3.fall.final <- r3.fall
values(r3.fall.final) <- rescale(x=values(r3.fall), to=c(1,1000))
r4.fall.final <- r4.fall
values(r4.fall.final) <- rescale(x=values(r4.fall), to=c(1,1000))

## Circuitscape expects these as ASCII files. Save as such here.
setwd(paste(wd.loc, "Resistance", sep=""))
writeRaster(r0.fall.final, file="Circuitscape_resistance_ASTAR_fall_r0.asc")
writeRaster(r1.fall.final, file="Circuitscape_resistance_ASTAR_fall_r1.asc")
writeRaster(r2.fall.final, file="Circuitscape_resistance_ASTAR_fall_r2.asc")
writeRaster(r3.fall.final, file="Circuitscape_resistance_ASTAR_fall_r3.asc")
writeRaster(r4.fall.final, file="Circuitscape_resistance_ASTAR_fall_r4.asc")


#-------------------------------------------------------------------------------------------
## Create the .ini files to run Circuitscape on the top resistance model for each individual
#-------------------------------------------------------------------------------------------

#### NOTE: THIS .ini FILE CODE WAS CREATED FOR CIRCUITSCAPE VERSION 4.0.5 AND MAY NEED
#### TO BE MODIFIED FOR USE WITH OTHER VERSIONS

## Create an .ini file for each individual's top model
for(i in 1:nrow(fall.best)){
  ## Modify the base .ini file, setting things up to run on the TWS modeling computer
  new.lines <- tmp.lines
  new.lines[10] <- paste("mask_file = ", wd.loc, "Input_Data/covariates/mask.asc", sep="")
  new.lines[37] <- paste("output_file = ", wd.loc, "Circuitscape/Results/ASTAR/fall_", fall.best$Id[i], "_ASTAR_", fall.best$Top_Model[i], ".out", sep="")
  new.lines[51] <- paste("log_file = ", wd.loc, "Circuitscape/Results/ASTAR_fall_log_", Sys.Date(), ".log", sep="")
  new.lines[58] <- paste("point_file = ", wd.loc, "Input_Data/start_end/Fall_", fall.best$Id[i], "_start_end.txt", sep="")
  new.lines[66] <- paste("habitat_file = ", wd.loc, "Resistance/Circuitscape_resistance_ASTAR_fall_", fall.best$Top_Model[i], ".asc", sep="")
  writeLines(new.lines, paste(wd.loc, "Circuitscape/Initiation_Files/ASTAR/fall_", fall.best$Id[i], "_ASTAR_", fall.best$Top_Model[i], "_", Sys.Date(), ".ini", sep=""))
}


#------------------------------------------------------
## Use the .ini files to run Circuitscape in batch mode
#------------------------------------------------------

## See above for notes on this process. Running these 131 .ini files in batch mode in Circuitscape 4.0.5 took about
## 30 minutes to run on our Windows desktop with 64 GB of RAM and generated just over 400 MB of files.


#---------------------------------------------------------------
## Create a population-level current flow map for the ASTAR runs
#---------------------------------------------------------------

## Unzip and write out all the newly created rasters and sum them by season to create a population-level
## connectivity map under the ASTAR scenarios
## This took about 10 minutes on our Windows desktop with 64 GB of RAM
pop2.start <- Sys.time()
setwd(paste(wd.loc, "Circuitscape/Results/ASTAR", sep=""))
## Iterate through each individual in the training dataset, loading and stacking it's top-model raster
for(i in 1:nrow(fall.best)){
  ## Identify the file for the current individual
  top.ras <- list.files(pattern=paste("fall_", fall.best$Id[i], ".*_cum_curmap", sep=""))
  ## Unzip this and convert to a raster
  tmp.ascii <- gunzip(top.ras, temporary=TRUE, remove=FALSE)
  tmp.raster <- raster(tmp.ascii)
  tmp.raster[values(tmp.raster) == 0] <- NA
  proj4string(tmp.raster) <- CRS(proj4string(lc))
  ## Standardize to sum to one
  ras.sum <- cellStats(tmp.raster, sum)
  tmp.raster.stz <- tmp.raster/ras.sum
  ## Save the raster
  writeRaster(tmp.raster.stz, file=paste(wd.loc, "Circuitscape/Rasters/fall_", fall.best$Id[i], "_current_flow_ASTAR_", fall.best$Top_Model[i], "_", Sys.Date(), ".tif", sep=""))
  ## Stack the identified file
  if(i == 1) fall.tops.astar <- tmp.raster.stz else fall.tops.astar <- fall.tops.astar + tmp.raster.stz
}
(pop2.time <- Sys.time()- pop2.start)
beep(4); Sys.sleep(2); beep(4); Sys.sleep(2); beep(4)

writeRaster(fall.tops.astar, file=paste(wd.loc, "Outputs/RSF_pop_current_flow_top_model_ASTAR_stz_fall.tif", sep=""))


####################################################################
## Analyze potential effects of ASTAR for subsistence communities ##
####################################################################

## Load the population connectivity rasters (created above)
setwd(paste(wd.loc, "Outputs", sep=""))
fall.exist <- raster("RSF_pop_current_flow_top_model_per_individual_stz_fall.tif")
fall.astar <- raster("RSF_pop_current_flow_top_model_ASTAR_stz_fall.tif")
all.ras <- stack(fall.exist, fall.astar)
names(all.ras) <- c("fe", "fa")

## Load a polygon representing 20 km buffers around each of the communities within the WAH herd range
setwd(paste(wd.loc, "Input_Data", sep=""))
comm.use <- readOGR(dsn=".", layer="WG_Villages_20km_buffer")
#### Rename the above shapefile to communities not villages

## Extact current flow values for each community
comm.vals <- raster::extract(x=all.ras, y=comm.use, df=TRUE)
## Remove the NAs, since they will not be useful in calculating effect sizes
comm.vals <- na.omit(comm.vals)

## The resulting data.frame does not have the community names included, just an ID column. Add the names and
## keep just the columns of interest.
comm.use$ID <- 1:nrow(comm.use)
comm.vals2 <- merge(comm.vals, comm.use)
comm.vals.final <- comm.vals2[,c(1,6,2:3,16:17)]


#---------------------------------------------------------------------------
## Calculate effect size to compare values with vs without ASTAR roads added
#---------------------------------------------------------------------------

for(i in 1:nrow(comm.use)){
  ## Isolate values for the current community
  fe.tmp <- comm.vals.final$fe[comm.vals.final$ID == i]
  fa.tmp <- comm.vals.final$fa[comm.vals.final$ID == i]
  
  ## Calculate effect size
  es.raw.fall <- cohen.d(d=fa.tmp, f=fe.tmp, pooled=FALSE)
  
  ## Combine the results in a useful fashion
  out.fall.df <- data.frame("Community"=comm.use$NAME[i], "n"=length(fe.tmp), "Season"="Fall",
      "mean_astar"=mean(fa.tmp), "mean_exist"=mean(fe.tmp), "meandiff"=mean(fa.tmp)-mean(fe.tmp), 
      "es"=es.raw.fall$estimate, "CIl"=es.raw.fall$conf.int[1], "CIu"=es.raw.fall$conf.int[2],
      "raw_effect"=es.raw.fall$magnitude, row.names=i)
  
  ## Combine results
  if(i == 1) effect.size.fall <- out.fall.df else effect.size.fall <- rbind(effect.size.fall, out.fall.df)
}

## Plot the results
effect.size.sort <- effect.size.fall[order(effect.size.fall$Community),]
setwd(paste(wd.loc, "Outputs", sep=""))
png(filename="RSF_Effect_Size_fall.png", width=10, height=7.5, units="in", res=300)
  plot(x=1:nrow(effect.size.sort), y=effect.size.sort$es, ylim=c(min(effect.size.sort$CIl), max(effect.size.sort$CIu)),
    las=1, xaxt="n", xlab="", ylab="Effect size", col="red", pch=16)
  abline(h=0, lty=2, col="black")
  abline(h=c(-0.2, 0.2, -0.5, 0.5, -0.8, 0.8), lty=2, col="lightgrey")
  segments(x0=1:nrow(effect.size.sort), y0=effect.size.sort$CIl, y1=effect.size.sort$CIu, col="red")
  abline(v=seq(from=1.5, by=1, length=length(unique(effect.size.sort$Community))-1), lty=3, col="lightgrey")
  text(x=seq(from=0.5, by=1, length=length(effect.size.sort$Community)), y=(par("usr")[3]-0.1), cex=0.7,
    srt=65, labels=effect.size.sort$Community, xpd=TRUE, adj=1)
  points(x=1:nrow(effect.size.sort), y=effect.size.sort$es, col="red", pch=16)
dev.off()


#----------------------------------------------------------------------------------------------------------------#
